# Supplementary material for: The Proteome of the Isolated Chlamydia trachomatis Containing Vacuole Reveals a Complex Trafficking Platform Enriched for Retromer Components
Source: PLoS Pathog. 2015 Jun 4;11(6):e1004883. doi: 10.1371/journal.ppat.1004883 (PMC4456400; doi:10.1371/journal.ppat.1004883)
Supplement: S1 Table — Protein ID = Uniprot ID of the first protein of the Majority protein column of a protein group. Majority protein groups identified in Lysates and Inclusion fractions are listed in the respective columns. Relative SD = standard deviation of the indicated percentage/ratio divided by mean (coefficient of variation). PEP Score = Posterior Error Probability as reported by MaxQuant. Inclusion SILAC L/H AVG = average of SILAC ratios in the inclusion fraction. SILAC enrichment analysis set = test performed with three (1) or two (2) SILAC ratios. Log2(iBAQ Enrichment) = log2 transformed iBAQ enrichment score as described in S1 Text; calculation of the relative abundance of the protein in the inclusion fraction relative to its relative abundance in the total cell lysate. Peptides = number of Razor + Unique peptides identified in each experiment. Inclusion Quantification Qualifier = 1 if relative SD below 0.5. Lysate Quantification Qualifier: 0 = quantified on the basis of one experiment; 1 = quantified in all three experiments with two or more peptides and relative SD below 0.5; as (1) but less than two peptides in one experiment; 3 = as 2 but only in found in two of three experiments;— = relative SD above 0.5; N = quantified based on dataset from Nagaraj et al. 2011 [31]. (XLSX) [file ppat.1004883.s017.xlsx]

## Sheet: Table S1
S1 Table: Inclusion associated host proteins
Protein ID	Protein name	Gene name	Inclusion Majority protein IDs	Inclusion PEP Score	Inclusion SILAC L/H AVG	Inclusion SILAC relative SD	SILAC enrichment analysis adjusted p-value	SILAC enrichment analysis set	log2(iBAQ Enrichment)	Inclusion Average Percentage	Inclusion Percentage relative SD	Inclusion Quantification Qualifier	Inclusion Peptides Experiment 1	Inclusion Peptides Experiment 2	Inclusion Peptides Experiment 3	Lysate Majority protein IDs	Lysate PEP Score	Lysate Average Percentage	Lysate Percentage relative SD	Lysate Quantification Qualifier	Lysate Peptides Experiment 1	Lysate Peptides Experiment 2	Lysate Peptides Experiment 3
Q9NRG9	Aladin	AAAS	Q9NRG9	1.0623e-43	1.654	0.158159	0.0338776	2	4.23996	0.0183378	0.898609		7	2	1	Q9NRG9	7.3878e-07	0.000970492	0.559239	-	1	2	0
P49588	Alanine--tRNA ligase, cytoplasmic	AARS	P49588	5.1299e-39	2.55545	0.136832	0.00280999	1	-3.13172	0.00589001	0.408329	1	2	4	2	P49588	0	0.0516246	0.166288	1	25	30	30
O95573	Long-chain-fatty-acid--CoA ligase 3	ACSL3	O95573	0	1.8534	0.266717	0.00327065	1	4.28351	0.236424	0.314761	1	13	20	8	O95573	4.803e-235	0.0121402	0.389877	1	12	15	9
O43707	Alpha-actinin-4	ACTN4	O43707	9.9289e-110	1.67398	0.162992	0.00340771	1	-3.19247	0.0174111	0.639382		10	9	2	O43707	0	0.159168	0.0745746	1	40	41	45
P61160	Actin-related protein 2	ACTR2	P61160	7.4513e-71	1.37831	0.0821697	0.042316	2	0.372907	0.0618656	0.42051	1	4	5	1	P61160	1.2087e-177	0.0477741	0.269363	1	7	7	9
P61158	Actin-related protein 3	ACTR3	P61158	6.4956e-83	1.48945	0.206141	0.00514564	1	-0.512642	0.0273876	0.654609		6	4	3	P61158	3.3088e-219	0.0390728	0.157925	1	12	12	12
Q13443	Disintegrin and metalloproteinase domain-containing protein 9	ADAM9	Q13443	2.6542e-40	2.4727	0.877616	0.00662818	1	3.21703	0.00691439	0.469872	1	3	5	2	Q13443	0.00025598	0.000743587		0	2	0	0
Q53EU6	Glycerol-3-phosphate acyltransferase 3	AGPAT9	Q53EU6	3.6121e-37	2.26168	0.150393	0.0338776	2	6.42357	0.0912873	0.698026		3	3	1	Q53EU6	1.0387e-15	0.00106346	0.37172	3	3	1	0
Q6RW13	Type-1 angiotensin II receptor-associated protein	AGTRAP	Q6RW13	6.6397e-97	8.22233	0.00662804	0.0338776	2	6.2527	0.367037	0.153337	1	2	3	1	Q6RW13	3.2926e-26	0.00481347	0.454648	3	1	2	0
P51648	Fatty aldehyde dehydrogenase	ALDH3A2	P51648	0	1.38081	0.0835362	0.00576922	1	3.93205	0.16671	0.506859		8	11	2	P51648	9.9582e-72	0.0109219	0.276894	1	6	6	6
P04075	Fructose-bisphosphate aldolase A	ALDOA	P04075	0	1.88498	0.278608	0.00322609	1	0.193837	0.520853	0.500843		9	12	10	P04075	0	0.455371	0.219811	1	18	18	19
P09972	Fructose-bisphosphate aldolase C	ALDOC	P09972	1.9774e-194	1.71275	0.171722	0.0338776	2	-0.27055	0.0276718	0.266781	1	1	3	2	P09972	0	0.0333796	0.0143456	1	13	11	9
Q9BT22	Chitobiosyldiphosphodolichol beta-mannosyltransferase	ALG1	Q9BT22	1.2973e-16	2.0516	0.230443	0.0338776	2	6.84703	0.017074	0.544845		3	3	1	Q9BT22	1.3086e-08	0.000148311		0	2	0	0
Q9Y673	Dolichyl-phosphate beta-glucosyltransferase	ALG5	Q9Y673	2.8556e-30	1.9811	0.344366	0.00325946	1	5.44018	0.0362321	0.35684	1	4	4	2	Q9Y673	1.5511e-15	0.000834519	0.851432	-	2	0	1
P04083	Annexin A1	ANXA1	P04083	7.7551e-231	2.16109	0.168389	0.00290915	1	-1.44417	0.250133	0.271839	1	10	15	5	P04083	0	0.680628	0.0191905	1	26	26	24
P07355	Annexin A2	ANXA2	P07355;A6NMY6	0	1.78643	0.345319	0.00344278	1	-0.269891	0.659106	0.135644	1	22	21	10	P07355;A6NMY6	0	0.794695	0.116644	1	25	25	27
P08758	Annexin A5	ANXA5	P08758	2.1532e-22	1.94839	0.327139	0.0338776	2	-1.88221	0.0307675	0.995986		5	5	1	P08758	1.2341e-220	0.113421	0.278265	1	11	13	12
Q10567	AP-1 complex subunit beta-1	AP1B1	Q10567	6.6588e-28	1.36989	0.0304256	0.0399832	2	3.21524	0.00620624	1.15226		4	3	1	Q10567	1.2773e-32	0.000668261	0.357805	2	1	2	3
O43747	AP-1 complex subunit gamma-1	AP1G1	O43747	8.972e-21	2.28193	0.116096	0.0338776	2	4.20345	0.0202592	0.159061	1	3	5	1	O43747	3.0983e-18	0.00109966	0.906742	-	4	2	2
Q9HDC9	Adipocyte plasma membrane-associated protein	APMAP	Q9HDC9	1.3125e-54	1.87724	0.178699	0.00307447	1	4.12502	0.0610162	0.788394		9	3	3	Q9HDC9	1.3974e-22	0.00349695	0.200824	1	3	3	4
P61204	ADP-ribosylation factor 3	ARF3	P61204;P84077	8.6445e-79	1.31683	0.0258951	0.00764864	1	0.702631	0.237634	0.747226		6	7	2	P61204;P84077	2.0392e-92	0.146015	0.188558	1	7	8	8
Q8N6T3	ADP-ribosylation factor GTPase-activating protein 1	ARFGAP1	Q8N6T3	2.1084e-25	2.12478	0.0480503	0.00291924	1	3.15719	0.0365431	0.881098		4	2	2			0.00409633		N	10
P05089	Arginase-1	ARG1	P05089	9.0937e-14	5.68424	0.14321	0.0338776	2	7.96578	0.0801916	1.32184		1	2	4			3.82242e-05		N	1
O75915	PRA1 family protein 3	ARL6IP5	O75915	4.4449e-39	2.02928	0.269316	0.00302191	1	2.57088	0.154509	1.09853		2	5	2	O75915	3.488e-17	0.0260041	0.0537091	1	4	5	5
O15143	Actin-related protein 2/3 complex subunit 1B	ARPC1B	O15143	5.9104e-36	1.67764	0.444462	0.00512875	1	-0.519812	0.0268185	0.433991	1	3	5	2	O15143	3.1538e-237	0.0384515	0.175275	1	8	7	8
O15144	Actin-related protein 2/3 complex subunit 2	ARPC2	O15144	4.2651e-52	1.40911	0.029792	0.0373933	2	-0.25451	0.0357347	0.231672	1	8	6	1	O15144	6.8038e-69	0.042629	0.176231	1	11	9	8
P59998	Actin-related protein 2/3 complex subunit 4	ARPC4	P59998	1.5923e-13	1.5245	0.148553	0.00390317	1	0.111224	0.0542868	0.955984		3	1	2	P59998	5.7542e-19	0.0502588	0.175612	1	3	3	4
Q12797	Aspartyl/asparaginyl beta-hydroxylase	ASPH	Q12797	0	1.54246	0.119094	0.00374807	1	3.63644	0.21678	0.818987		19	19	4	Q12797	1.9404e-140	0.0174317	0.292409	1	11	14	12
Q6DD88	Atlastin-3	ATL3	Q6DD88	4.6938e-23	1.92916	0.135676	0.0338776	2	2.1071	0.00606162	0.465477	1	2	3	1	Q6DD88	4.9053e-71	0.00140698	0.642592	-	4	1	2
Q9HD20	Probable cation-transporting ATPase 13A1	ATP13A1	Q9HD20	2.5779e-60	1.63179	0.314341	0.00428801	1	5.04664	0.0128876	0.915934		4	5	4	Q9HD20	2.3801e-07	0.000389926		0	1	2	0
P05023	Sodium/potassium-transporting ATPase subunit alpha-1	ATP1A1	P05023;P13637	9.2486e-103	2.48883	0.395038	0.0338776	2	-1.10047	0.0117047	0.856717		7	2	2	P05023	0	0.0250978	0.0909923	1	22	21	19
P16615	Sarcoplasmic/endoplasmic reticulum calcium ATPase 2	ATP2A2	P16615	0	2.08887	0.211018	0.00292936	1	4.11996	0.262794	0.43477	1	19	21	13	P16615	5.0554e-231	0.0151142	0.347821	1	14	14	12
O75787	Renin receptor	ATP6AP2	O75787	1.2606e-08	2.14857	0.505841	0.0338776	2	5.04157	0.0251989	0.284751	1	2	1	1	O75787	1.2859e-06	0.000765096		0	2	0	0
Q93050	V-type proton ATPase 116 kDa subunit a isoform 1	ATP6V0A1	Q93050	1.9532e-19	2.8635	0.168667	0.00279053	1	5.50591	0.0153566	0.4118	1	3	3	2	Q93050	1.1196e-17	0.00033795		0	0	2	0
P61421	V-type proton ATPase subunit d 1	ATP6V0D1	P61421	1.6797e-16	2.54472	0.17033	0.0338776	2	5.31837	0.0760697	0.11616	1	3	4	1	P61421	9.0669e-08	0.00190643	0.464443	3	1	0	2
O75348	V-type proton ATPase subunit G 1	ATP6V1G1	O75348;O95670	9.6873e-59	1.75312	0.123072	0.0338776	2	2.15525	0.0286175	0.336659	1	2	2	1	O75348;O95670	1.462e-30	0.00642444	0.18181	3	2	2	0
Q9UBB4	Ataxin-10	ATXN10	Q9UBB4	9.0799e-236	1.53854	0.154682	0.00399632	1	0.905626	0.0354048	0.506577		9	11	2	Q9UBB4	1.4934e-222	0.0188991	0.207918	1	11	12	13
Q9Y679	Ancient ubiquitous protein 1	AUP1	Q9Y679	2.0103e-21	2.12887	0.231537	0.00293952	1	3.91355	0.00901979	0.321858	1	2	2	1	Q9Y679	2.3676e-05	0.000598549	0.140635	2	1	1	1
P25311	Zinc-alpha-2-glycoprotein	AZGP1	P25311	8.2189e-26	2.44699	0.619459	0.0338776	2	7.96578	0.0818293	1.39166		1	1	4			0.000119696		N	3
Q9UPN4	5-azacytidine-induced protein 1	AZI1	Q9UPN4	3.7532e-77	5.97015	0.495626	0.00275199	1	3.49107	0.00962323	0.166313	1	5	3	3			0.000855864		N	24
P61769	Beta-2-microglobulin	B2M	P61769	8.4565e-06	1.90589	0.214387	0.0338776	2	3.29436	0.256264	0.973916		1	2	2	P61769	1.7249e-12	0.0261208	0.836197	-	1	1	2
P80723	Brain acid soluble protein 1	BASP1	P80723	4.7595e-266	2.26125	0.143035	0.00286911	1	3.48304	0.256988	1.1234		4	6	8	P80723	4.4174e-197	0.0229834	0.314724	1	5	5	6
P51572	B-cell receptor-associated protein 31	BCAP31	P51572	5.7634e-30	1.87267	0.253884	0.00314945	1	2.65914	0.0755377	0.662075		4	3	4	P51572	1.8688e-18	0.0119586	0.778604	-	2	3	0
P35613	Basigin	BSG	P35613	1.2651e-100	2.27835	0.242735	0.00287907	1	0.78164	0.153612	0.292164	1	6	4	3	P35613	0	0.0893571	0.101487	1	9	7	7
Q9UKR5	Probable ergosterol biosynthetic protein 28	C14orf1	Q9UKR5	4.2645e-07	2.17716	0.519103	0.00330444	1	5.02906	0.142604	0.537137		3	1	2	Q9UKR5	1.9954e-05	0.00436753	1.103	-	1	0	1
Q969H8	UPF0556 protein C19orf10	C19orf10	Q969H8	7.0299e-75	1.92081	0.188337	0.00301149	1	4.01681	0.451022	0.75482		3	3	2	Q969H8	2.5572e-45	0.0278623	0.155133	1	3	3	3
P27797	Calreticulin	CALR	P27797	0	1.86869	0.199937	0.00307447	1	3.35376	1.30481	0.196306	1	12	15	9	P27797	1.0034e-278	0.127634	0.242161	1	11	11	11
O43852	Calumenin	CALU	O43852	0	1.64345	0.255816	0.00437482	1	4.16478	0.227475	0.236708	1	9	9	5	O43852	5.9834e-104	0.0126827	0.670124	-	7	4	7
P27824	Calnexin	CANX	P27824	0	2.11887	0.198285	0.00290915	1	5.01329	0.764912	0.440229	1	18	23	16	P27824	1.1152e-211	0.0236843	0.273851	1	11	13	16
Q01518	Adenylyl cyclase-associated protein 1	CAP1	Q01518	1.2896e-19	2.1474	0.229163	0.0338776	2	-2.55965	0.00708681	0.152209	1	3	2	2	Q01518	0	0.0417813	0.304129	1	10	14	10
P04632	Calpain small subunit 1	CAPNS1	P04632	3.7868e-78	1.82562	0.288331	0.00339609	1	-0.442346	0.0626902	0.541429		3	2	2	P04632	6.0277e-199	0.0851842	0.137769	1	4	6	6
Q14444	Caprin-1	CAPRIN1	Q14444	3.2572e-144	1.55954	0.145814	0.00390317	1	0.315239	0.0414156	0.658917		6	4	2	Q14444	1.3299e-83	0.0332864	0.243211	1	11	5	8
P52907	F-actin-capping protein subunit alpha-1	CAPZA1	P52907	5.9525e-130	2.26366	0.370416	0.00292936	1	0.249411	0.0483833	0.428263	1	3	5	2	P52907	2.9924e-264	0.0407019	0.353582	1	8	12	9
P47756	F-actin-capping protein subunit beta	CAPZB	P47756	7.5977e-69	2.48517	0.324995	0.00287907	1	-0.650885	0.0412346	0.326021	1	4	5	1	P47756	1.9414e-289	0.0647438	0.217385	1	10	12	12
Q96A33	Coiled-coil domain-containing protein 47	CCDC47	Q96A33	9.3909e-114	1.57067	0.189438	0.00396951	1	3.9223	0.0960497	0.145282	1	10	5	3	Q96A33	3.1688e-90	0.00633528	0.237821	1	6	6	5
P78371	T-complex protein 1 subunit beta	CCT2	P78371	2.6825e-153	2.04718	0.288714	0.00303235	1	-0.788294	0.0653622	0.260461	1	5	7	3	P78371	0	0.112883	0.158697	1	20	23	29
P49368	T-complex protein 1 subunit gamma	CCT3	P49368	3.4066e-203	2	0.335503	0.00305334	1	-0.433755	0.08731	0.340667	1	10	12	4	P49368	0	0.117934	0.134006	1	26	25	24
P50991	T-complex protein 1 subunit delta	CCT4	P50991	1.3571e-83	1.94052	0.365111	0.00331577	1	-0.930417	0.0631411	0.394065	1	11	11	4	P50991	0	0.120336	0.174961	1	19	21	23
P48643	T-complex protein 1 subunit epsilon	CCT5	P48643	1.1884e-49	2.21482	0.359186	0.00292936	1	-1.84093	0.0324771	0.479471	1	8	11	2	P48643	0	0.116346	0.0500111	1	31	28	27
P40227	T-complex protein 1 subunit zeta	CCT6A	P40227	5.8436e-64	2.31414	0.366857	0.00292936	1	-1.16897	0.0607569	0.789044		5	8	2	P40227	0	0.136613	0.00691537	1	20	19	19
Q99832	T-complex protein 1 subunit eta	CCT7	Q99832	1.7011e-121	2.14424	0.309921	0.00297017	1	-0.358392	0.0591554	0.257086	1	12	8	4	Q99832	0	0.075837	0.144737	1	23	24	22
P50990	T-complex protein 1 subunit theta	CCT8	P50990	1.2488e-98	2.07426	0.250461	0.00298045	1	-0.708045	0.059554	0.515939		12	11	4	P50990	0	0.0972867	0.0449203	1	26	24	21
P16070	CD44 antigen	CD44	P16070	1.3831e-54	2.55541	0.319365	0.00285918	1	-0.914802	0.035222	0.466347	1	4	3	2	P16070	4.4168e-118	0.0664044	0.130376	1	6	6	7
P13987	CD59 glycoprotein	CD59	P13987	9.7198e-17	4.29812	0.234689	0.0338776	2	2.60054	0.438177	0.731838		2	3	1	P13987	1.7719e-47	0.0722454	0.501314	-	2	4	3
P60953	Cell division control protein 42 homolog	CDC42	P60953;P17081	5.6379e-11	1.58942	0.155161	0.00361083	1	-1.32352	0.0411528	0.335444	1	2	2	1	P60953	2.8227e-42	0.102995	0.133945	1	4	6	5
Q9UPV0	Centrosomal protein of 164 kDa	CEP164	Q9UPV0	1.9183e-162	6.34618	0.274406	0.0338776	2	7.91238	0.00839913	0.929664		3	7	1			3.48636e-05		N	3
Q6P2H3	Centrosomal protein of 85 kDa	CEP85	Q6P2H3	0	6.59787	0.531517	0.00275199	1	7.96578	0.310933	0.500715		12	14	7			0.000140345		N	5
P23528	Cofilin-1	CFL1	P23528	6.2117e-83	2.78875	0.201165	0.00280999	1	0.219815	0.681269	0.351863	1	4	6	4	P23528	0	0.584989	0.127141	1	12	13	14
Q99653	Calcium-binding protein p22	CHP	Q99653	1.7874e-49	2.20598	0.235279	0.00290915	1	3.68845	0.121069	0.717391		8	5	2	Q99653	2.6466e-51	0.00939071	0.551529	-	5	5	3
Q8N5K1	CDGSH iron-sulfur domain-containing protein 2	CISD2	Q8N5K1	3.193e-88	1.566	0.192132	0.00405045	1	4.87835	0.111489	0.686394		4	3	3	Q8N5K1	6.3346e-10	0.00379054	0.509669	-	1	2	1
Q14677	Clathrin interactor 1	CLINT1	Q14677	6.1408e-42	1.34962	0.0736739	0.0470842	2	2.29452	0.0055907	0.412242	1	4	3	1	Q14677	7.8081e-11	0.00113958	0.576046	-	1	1	0
Q00610	Clathrin heavy chain 1	CLTC	Q00610	0	3.0012	0.257978	0.00280999	1	2.07994	0.266714	0.534112		29	44	20	Q00610	0	0.0630845	0.0706786	1	45	49	54
Q9Y2B0	Protein canopy homolog 2	CNPY2	Q9Y2B0	1.2965e-116	1.77047	0.216352	0.00329314	1	3.39259	0.37206	0.184446	1	6	8	4	Q9Y2B0	3.4545e-84	0.0354276	0.258792	1	8	4	5
Q9Y5P4	Collagen type IV alpha-3-binding protein	COL4A3BP	Q9Y5P4	0	9.41295	0.0378126	0.00276158	1	7.96578	0.963288	0.444864	1	13	19	10	Q9Y5P4	9.2751e-07	0.000866179	0.885858	-	0	1	2
P53621	Coatomer subunit alpha	COPA	P53621	6.5139e-158	1.96594	0.32367	0.00306389	1	2.62466	0.0714185	0.550452		17	13	9	P53621	1.1096e-208	0.0115801	0.192471	1	22	15	24
Q9Y678	Coatomer subunit gamma-1	COPG1	Q9Y678	3.0078e-56	1.44973	0.100041	0.0370952	2	-0.138685	0.00379244	0.182326	1	4	4	1	Q9Y678	2.214e-116	0.0041751	0.534531	-	8	8	13
Q14019	Coactosin-like protein	COTL1	Q14019	1.4698e-08	2.31163	0.0428748	0.0338776	2	-2.64202	0.0312809	0.802341		1	2	1	Q14019	9.8704e-113	0.195257	0.326218	1	6	9	8
Q6UXH1	Cysteine-rich with EGF-like domain protein 2	CRELD2	Q6UXH1	9.3591e-85	1.79065	0.280979	0.0338776	2	1.97875	0.0123723	0.325943	1	2	1	2			0.00313897		N	6
Q5TZA2	Rootletin	CROCC	Q5TZA2	4.0922e-18	1.45934	0.0523922	0.00399632	1	2.99574	0.0396561	0.43677	1	2	2	1	Q5TZA2	0.0011341	0.00497167	0.558419	-	1	1	1
Q1MSJ5	Centrosome and spindle pole-associated protein 1	CSPP1	Q1MSJ5	2.0482e-84	4.37477	0.258959	0.00278085	1	7.96578	0.0312683	0.765653		8	13	1			3.8505e-06		N	2
P00167	Cytochrome b5	CYB5A	P00167	1.0956e-108	1.46071	0.12284	0.0045684	1	5.5177	0.287936	0.367266	1	4	4	2	P00167	5.8833e-28	0.00628496	0.702322	-	3	1	0
P13498	Cytochrome b-245 light chain	CYBA	P13498	7.0067e-10	1.9078	0.170718	0.0338776	2	4.47564	0.0380129	0.743023		2	2	2	P13498	0.000329	0.00170855		0	0	1	0
Q16850	Lanosterol 14-alpha demethylase	CYP51A1	Q16850	2.9755e-88	2.03303	0.270307	0.00299077	1	4.37062	0.0757515	0.239017	1	5	7	5	Q16850	1.978e-24	0.00366188	0.113767	1	4	3	3
P61803	Dolichyl-diphosphooligosaccharide--protein glycosyltransferase subunit DAD1	DAD1	P61803	9.7714e-37	1.59155	0.278721	0.00462951	1	4.48819	0.540634	0.58589		4	3	2	P61803	5.0821e-16	0.0240893	0.716225	-	3	2	2
P81605	Dermcidin	DCD	P81605	2.2212e-24	17.1864	0.253697	0.0027329	1	7.96578	1.99422	1.25847		4	2	3			0.00515914		N	4
Q14203	Dynactin subunit 1	DCTN1	Q14203	3.3261e-31	2.06815	0.194368	0.0338776	2	1.45223	0.00647417	0.831072		3	8	1	Q14203	8.2756e-63	0.00236603	0.206989	1	7	5	4
Q9UJW0	Dynactin subunit 4	DCTN4	Q9UJW0	5.7779e-32	5.61706	0.749701	0.00276158	1	1.89212	0.0129988	0.616807		2	2	3			0.00350202		N	11
P39656	Dolichyl-diphosphooligosaccharide--protein glycosyltransferase 48 kDa subunit	DDOST	P39656	1.7754e-170	1.60545	0.189117	0.00385084	1	4.44994	0.281525	0.638687		7	12	7	P39656	3.2658e-73	0.0128811	0.168855	1	7	7	8
Q15392	Delta(24)-sterol reductase	DHCR24	Q15392	5.6524e-26	2.08784	0.10655	0.00292936	1	5.10328	0.19272	0.716639		3	4	1	Q15392	3.3215e-11	0.00560643	0.182724	1	2	3	2
Q9UBM7	7-dehydrocholesterol reductase	DHCR7	Q9UBM7	1.7618e-56	1.50494	0.204173	0.00560268	1	3.00734	0.158847	0.229668	1	5	4	3	Q9UBM7	1.2052e-41	0.0197552	0.148713	1	3	2	4
Q9C0G6	Dynein heavy chain 6, axonemal	DNAH6	Q9C0G6	1.6353e-05	2.76449	1.21517	0.0338776	2	-	0.0186536	1.38575		2	1	2					-
P31689	DnaJ homolog subfamily A member 1	DNAJA1	P31689	2.4785e-93	1.50188	0.247689	0.00567615	1	0.671174	0.0404803	0.602882		5	7	2	P31689	4.4011e-84	0.0254214	0.641565	-	6	6	8
Q9UBS4	DnaJ homolog subfamily B member 11	DNAJB11	Q9UBS4	3.1001e-120	1.78072	0.0682717	0.0338776	2	4.99515	0.130437	0.133659	1	8	9	1	Q9UBS4	5.1955e-75	0.0040899	0.992046	-	6	3	1
Q8IXB1	DnaJ homolog subfamily C member 10	DNAJC10	Q8IXB1	6.7102e-23	1.50869	0.0204934	0.0342824	2	3.60686	0.0121285	0.219197	1	3	3	2	Q8IXB1	3.2804e-65	0.00099548	0.770218	-	1	4	2
Q13217	DnaJ homolog subfamily C member 3	DNAJC3	Q13217	1.9676e-49	1.47793	0.0392733	0.0349054	2	1.53162	0.0239058	0.0798503	1	4	4	2			0.00826872		N	17
Q08554	Desmocollin-1	DSC1	Q08554	1.6646e-76	8.91961	0.224123	0.0338776	2	7.96578	0.115808	0.722425		4	2	6			0.00013465		N	4
Q02413	Desmoglein-1	DSG1	Q02413	1.2224e-76	3.0918	0.492491	0.00282957	1	7.96578	0.0645254	1.31054		4	5	12			4.41976e-05		N	3
P15924	Desmoplakin	DSP	P15924	2.4957e-195	2.85274	0.503642	0.00284928	1	3.34342	0.045763	0.920643		27	5	27	P15924	1.1424e-229	0.00450864	0.0808318	1	28	29	28
Q14204	Cytoplasmic dynein 1 heavy chain 1	DYNC1H1	Q14204	0	1.45938	0.234351	0.00699834	1	0.00882117	0.00956946	0.6441		34	44	10	Q14204	0	0.00951113	0.0948057	1	69	67	67
Q13409	Cytoplasmic dynein 1 intermediate chain 2	DYNC1I2	Q13409	1.2289e-48	1.85505	0.239731	0.00309572	1	1.24052	0.00973802	0.3928	1	2	5	2	Q13409	8.43e-126	0.00412134	0.314609	1	6	4	3
Q15125	3-beta-hydroxysteroid-Delta(8),Delta(7)-isomerase	EBP	Q15125	2.1774e-41	1.66057	0.206187	0.00362312	1	4.57706	0.644415	0.307959	1	3	3	1	Q15125	4.625e-35	0.0269981	0.14121	1	2	3	2
P68104	Elongation factor 1-alpha 1	EEF1A1	P68104;Q5VTE0	0	1.47063	0.102612	0.00425942	1	2.2505	5.67795	0.798571		13	16	12	P68104;Q5VTE0	0	1.19323	0.123446	1	18	21	23
P29692	Elongation factor 1-delta	EEF1D	P29692	2.3413e-280	1.55292	0.168359	0.00396951	1	1.1093	0.314097	0.343251	1	10	7	7	P29692	0	0.145589	0.0819102	1	10	10	10
P26641	Elongation factor 1-gamma	EEF1G	P26641	0	1.59792	0.243935	0.00399632	1	1.25345	0.253961	0.110158	1	12	13	5	P26641	0	0.106523	0.226904	1	14	11	14
P13639	Elongation factor 2	EEF2	P13639	1.0694e-267	1.66316	0.253396	0.0036602	1	-0.907343	0.202639	0.32835	1	19	19	11	P13639	0	0.380068	0.108626	1	38	35	35
Q96C19	EF-hand domain-containing protein D2	EFHD2	Q96C19	8.1381e-43	1.57945	0.0287475	0.0338776	2	-0.766031	0.0240226	0.371251	1	5	4	1	Q96C19	3.7193e-68	0.0408525	0.192305	1	6	6	8
P00533	Epidermal growth factor receptor	EGFR	P00533	1.7955e-189	3.22699	0.506103	0.00283941	1	2.57405	0.0278324	0.72981		6	10	2	P00533	6.2558e-134	0.00467393	0.204784	1	13	11	13
P05198	Eukaryotic translation initiation factor 2 subunit 1	EIF2S1	P05198	2.7063e-76	1.5838	0.214374	0.00399632	1	-0.379576	0.038863	0.332555	1	7	6	3	P05198	1.1294e-215	0.0505591	0.112456	1	13	12	13
P41091	Eukaryotic translation initiation factor 2 subunit 3	EIF2S3	P41091;Q2VIR3	7.4662e-115	1.6857	0.256557	0.00356207	1	-0.415299	0.0717244	0.244204	1	8	7	5	P41091;Q2VIR3	0	0.0956499	0.0233258	1	13	14	13
O60841	Eukaryotic translation initiation factor 5B	EIF5B	O60841	4.2958e-167	1.39152	0.0956794	0.0416381	2	0.0357655	0.0077256	0.78994		5	8	1	O60841	2.8631e-190	0.00753643	0.313449	1	8	10	10
Q9BW60	Elongation of very long chain fatty acids protein 1	ELOVL1	Q9BW60	3.9192e-27	1.88393	0.16765	0.0338776	2	3.55016	0.0532716	0.382351	1	2	1	1	Q9BW60	9.136e-26	0.00454768	0.804258	-	2	3	1
P06733	Alpha-enolase	ENO1	P06733	2.8e-252	2.4717	0.178099	0.00285918	1	-0.596385	0.824596	0.397474	1	8	15	11	P06733	0	1.24673	0.051641	1	29	26	25
P29317	Ephrin type-A receptor 2	EPHA2	P29317	6.4351e-65	3.38165	0.226525	0.00279053	1	2.55699	0.0151589	0.66998		5	5	4	P29317	5.9767e-53	0.00257595	0.849944	-	4	9	3
P07099	Epoxide hydrolase 1	EPHX1	P07099	2.6125e-104	1.89347	0.202021	0.00305334	1	3.51207	0.330152	0.164805	1	10	13	7	P07099	2.5566e-50	0.0289386	0.538961	-	10	9	8
Q12929	Epidermal growth factor receptor kinase substrate 8	EPS8	Q12929	1.7383e-50	4.41189	0.0593363	0.0338776	2	5.27346	0.00854523	0.302834	1	2	4	1	Q12929	5.3445e-19	0.00022093	0.971878	-	2	2	0
Q9NZ08	Endoplasmic reticulum aminopeptidase 1	ERAP1	Q9NZ08	1.6201e-37	1.86816	0.433129	0.00491375	1	2.38384	0.00642244	0.293722	1	2	4	2			0.00123053		N	13
O75477	Erlin-1	ERLIN1	O75477	3.6672e-60	1.70839	0.0266609	0.0338776	2	2.25689	0.0291986	0.293034	1	3	4	1	O75477	4.0791e-38	0.00610901	0.293961	1	5	3	3
O94905	Erlin-2	ERLIN2	O94905	2.3023e-98	2.15998	0.176903	0.00290915	1	6.86846	0.119715	0.299621	1	9	7	3	O94905	7.64e-31	0.00102456	0.76562	-	2	0	1
Q7Z2K6	Endoplasmic reticulum metallopeptidase 1	ERMP1	Q7Z2K6	3.1476e-29	1.59917	0.160868	0.00356207	1	2.61472	0.0139552	0.38537	1	4	3	4	Q7Z2K6	1.0466e-05	0.00227838		0	2	0	0
Q96HE7	ERO1-like protein alpha	ERO1L	Q96HE7	0	2.01005	0.268471	0.00302191	1	5.97438	0.15036	0.52467		10	13	3	Q96HE7	1.5164e-99	0.00239148	0.211577	1	2	2	3
P30040	Endoplasmic reticulum resident protein 29	ERP29	P30040	6.1691e-112	1.83883	0.187117	0.00308508	1	4.64482	0.614407	0.172088	1	6	8	6	P30040	3.353e-46	0.0245598	0.225149	1	4	4	6
Q9BS26	Endoplasmic reticulum resident protein 44	ERP44	Q9BS26	1.0473e-134	1.8472	0.176391	0.00306389	1	4.18937	0.052127	0.355634	1	4	5	5	Q9BS26	2.8471e-34	0.00285718	0.760787	-	3	0	1
P15311	Ezrin	EZR	P15311	0	1.49945	0.0822574	0.00385084	1	3.20653	0.798609	0.164131	1	26	32	22	P15311	0	0.0865115	0.333398	1	14	15	13
Q9BZQ8	Protein Niban	FAM129A	Q9BZQ8	1.3405e-25	2.70453	0.426721	0.00284928	1	2.04019	0.0103536	0.535084		4	3	2	Q9BZQ8	1.2188e-51	0.0025173	0.485764	1	6	5	3
Q658Y4	Protein FAM91A1	FAM91A1	Q658Y4	3.0329e-85	4.29479	0.365883	0.0338776	2	6.54909	0.0201698	0.433072	1	5	5	1	Q658Y4	1.5577e-06	0.000215391		0	2	0	0
Q14192	Four and a half LIM domains protein 2	FHL2	Q14192	3.5134e-45	5.08475	0.358743	0.0027712	1	4.2517	0.0405774	0.362045	1	4	3	2	Q14192	3.2548e-17	0.00213007	0.528797	-	4	2	4
Q9Y3D6	Mitochondrial fission 1 protein	FIS1	Q9Y3D6	2.2416e-52	1.59946	0.0300844	0.0338776	2	4.16635	0.0573225	0.584986		2	5	1	Q9Y3D6	8.4741e-24	0.00319249	0.535508	-	3	1	1
Q96AY3	Peptidyl-prolyl cis-trans isomerase FKBP10	FKBP10	Q96AY3	3.2447e-224	1.51772	0.145249	0.00406409	1	4.44882	0.101057	0.0667824	1	14	13	6	Q96AY3	1.1084e-53	0.00462741	0.213345	1	5	8	6
Q02790	Peptidyl-prolyl cis-trans isomerase FKBP4	FKBP4	Q02790	4.6776e-58	2.05158	0.24518	0.00295992	1	-3.58154	0.00781532	0.54999		4	3	2	Q02790	0	0.0935615	0.367586	1	19	22	24
Q13045	Protein flightless-1 homolog	FLII	Q13045	0	6.50646	0.267379	0.00276158	1	6.92432	0.251286	0.404255	1	16	23	13	Q13045	6.9811e-129	0.0020689	0.584229	-	11	7	10
P15328	Folate receptor alpha	FOLR1	P15328	3.3527e-28	1.96464	0.22094	0.0338776	2	1.05151	0.047934	0.458531	1	2	2	1	P15328	4.4899e-118	0.0231264	0.0629356	1	4	5	4
Q16658	Fascin	FSCN1	Q16658	1.414e-20	1.99537	0.364271	0.00327065	1	-3.27032	0.00979062	0.650429		2	2	3	Q16658	0	0.0944656	0.184856	1	15	17	15
Q14697	Neutral alpha-glucosidase AB	GANAB	Q14697	0	1.80853	0.224681	0.00320402	1	3.6887	0.412643	0.299866	1	20	26	19	Q14697	0	0.0320011	0.102216	1	13	17	16
P04406	Glyceraldehyde-3-phosphate dehydrogenase	GAPDH	P04406	0	1.67218	0.278271	0.00362927	1	1.13661	2.81718	0.3291	1	14	17	11	P04406	0	1.28133	0.217301	1	21	20	18
Q9Y2T3	Guanine deaminase	GDA	Q9Y2T3	1.3769e-07	2.22215	0.210569	0.0338776	2	-2.71305	0.00756337	0.435622	1	2	1	2	Q9Y2T3	2.114e-256	0.0495934	0.34558	1	14	18	14
P50395	Rab GDP dissociation inhibitor beta	GDI2	P50395	5.8616e-142	1.60022	0.000758122	0.0338776	2	-1.36163	0.0350685	0.165943	1	7	8	1	P50395	0	0.0901174	0.15146	1	23	21	24
P08754	Guanine nucleotide-binding protein G(k) subunit alpha	GNAI3	P08754	1.1175e-158	4.26554	0.384588	0.00278085	1	2.83766	0.187358	0.070419	1	5	7	6	P08754	5.3323e-149	0.0262092	0.162402	1	7	6	4
Q5JWF2	Guanine nucleotide-binding protein G(s) subunit alpha isoforms XLas	GNAS	Q5JWF2;P63092	1.2738e-38	2.60437	0.304006	0.0338776	2	1.21543	0.0215105	0.0709616	1	3	4	1	Q5JWF2;P63092	1.42e-53	0.00926337	0.317519	1	8	6	6
P62873	Guanine nucleotide-binding protein G(I)/G(S)/G(T) subunit beta-1	GNB1	P62873	2.9496e-85	2.1538	0.0825499	0.00289909	1	2.70844	0.146404	0.645731		7	4	2	P62873	2.3836e-193	0.0223991	0.226905	1	4	3	4
P62879	Guanine nucleotide-binding protein G(I)/G(S)/G(T) subunit beta-2	GNB2	P62879;Q9HAV0	4.2063e-33	1.61153	0.188902	0.00398289	1	-0.00864572	0.0307186	0.551042		3	2	2	P62879	5.955e-200	0.0309032	0.068529	1	7	5	4
Q9UBI6	Guanine nucleotide-binding protein G(I)/G(S)/G(O) subunit gamma-12	GNG12	Q9UBI6	1.0753e-39	2.59054	0.282036	0.00284928	1	3.31728	0.334214	0.878664		2	2	1	Q9UBI6	4.876e-55	0.0335292	0.636082	-	3	2	4
P06744	Glucose-6-phosphate isomerase	GPI	P06744	3.7078e-58	1.70103	0.155956	0.0338776	2	-2.23315	0.030824	1.01779		3	5	1	P06744	0	0.144922	0.116373	1	17	15	17
Q8TCT9	Minor histocompatibility antigen H13	HM13	Q8TCT9	3.3181e-140	2.08151	0.154571	0.00292936	1	3.94686	0.10398	0.269554	1	3	5	1	Q8TCT9	3.7217e-71	0.00674262	0.569113	-	2	4	2
P30519	Heme oxygenase 2	HMOX2	P30519	1.1207e-233	2.06741	0.251853	0.00297017	1	4.91082	0.241091	0.124867	1	7	8	5	P30519	8.8429e-48	0.00801448	0.314418	1	7	2	4
P07900	Heat shock protein HSP 90-alpha	HSP90AA1	P07900	0	1.99111	0.490195	0.00330444	1	-0.652884	0.218728	0.242355	1	12	17	11	P07900	0	0.343907	0.164043	1	23	25	26
P08238	Heat shock protein HSP 90-beta	HSP90AB1	P08238;Q58FF7	0	1.87652	0.37452	0.00330444	1	0.000826927	1.16093	0.18148	1	26	30	21	P08238	0	1.16027	0.0754496	1	43	45	46
P14625	Endoplasmin	HSP90B1	P14625	0	1.71233	0.192285	0.00339609	1	3.93756	1.14267	0.0596554	1	30	32	17	P14625	0	0.0745754	0.0991576	1	20	22	23
P08107	Heat shock 70 kDa protein 1A/1B	HSPA1A	P08107	0	1.98318	0.314892	0.00317118	1	-0.100265	0.226699	0.555237		12	13	4	P08107	0	0.243014	0.193422	1	22	23	23
P11021	78 kDa glucose-regulated protein	HSPA5	P11021	0	1.70971	0.193035	0.00340771	1	3.57965	2.59222	0.255593	1	30	32	22	P11021	0	0.216815	0.13128	1	27	25	23
P11142	Heat shock cognate 71 kDa protein	HSPA8	P11142	0	1.91251	0.274897	0.00317118	1	0.292555	0.702484	0.159391	1	20	22	9	P11142	0	0.573547	0.112178	1	35	29	39
P04792	Heat shock protein beta-1	HSPB1	P04792	1.5636e-86	1.55718	0.317857	0.00664946	1	-1.67646	0.0858033	0.740512		6	5	2	P04792	0	0.274265	0.180956	1	9	11	13
Q92598	Heat shock protein 105 kDa	HSPH1	Q92598	5.5769e-111	2.19313	0.183263	0.00290915	1	-2.79351	0.0114615	0.952241		4	8	3	Q92598	0	0.0794641	0.132231	1	30	28	31
Q9Y4L1	Hypoxia up-regulated protein 1	HYOU1	Q9Y4L1	3.8414e-236	1.75289	0.18891	0.00325946	1	3.70194	0.0974313	0.185039	1	17	16	10	Q9Y4L1	6.0729e-160	0.00748692	0.476737	1	10	7	14
P11717	Cation-independent mannose-6-phosphate receptor	IGF2R	P11717	2.03e-131	3.48282	0.381137	0.00279053	1	5.42645	0.0122043	0.689997		12	9	6	P11717	7.1223e-16	0.000283784	0.975673	-	0	1	4
Q13418	Integrin-linked protein kinase	ILK	Q13418	4.3001e-09	1.34383	0.0115358	0.0432343	2	1.26853	0.00391145	0.359063	1	3	1	1	Q13418	3.092e-21	0.00162358	0.820379	-	6	1	3
Q27J81	Inverted formin-2	INF2	Q27J81	2.6692e-215	1.31304	0.0316636	0.00814576	1	2.58519	0.00679887	0.96679		6	9	2	Q27J81	3.3967e-19	0.00113297	0.0903071	3	4	1	0
P17301	Integrin alpha-2	ITGA2	P17301	8.0519e-32	3.01096	0.126595	0.0338776	2	2.78712	0.00593241	0.978752		5	2	1	P17301	1.835e-18	0.000859455	0.327035	1	2	2	3
P23229	Integrin alpha-6	ITGA6	P23229	1.2007e-54	4.25876	0.314964	0.0027712	1	3.01555	0.00988522	0.609071		3	5	2	P23229	7.0281e-95	0.0012224	0.449325	1	7	4	4
P16144	Integrin beta-4	ITGB4	P16144	4.1651e-80	3.46208	0.174613	0.00279053	1	2.63356	0.00893414	0.806064		6	6	1	P16144	1.0763e-93	0.0014397	0.403166	1	10	11	4
Q14573	Inositol 1,4,5-trisphosphate receptor type 3	ITPR3	Q14573	8.6044e-73	2.192	0.257962	0.0338776	2	0.159165	0.00182333	0.264411	1	7	3	1			0.00163287		N	49
P14923	Junction plakoglobin	JUP	P14923	3.3745e-64	4.3096	0.646978	0.0027712	1	2.11043	0.0668889	1.17103		8	1	9	P14923	7.1622e-236	0.01549	0.208472	1	14	15	12
Q06136	3-ketodihydrosphingosine reductase	KDSR	Q06136	5.3212e-17	1.9784	0.0200328	0.0338776	2	3.52621	0.0289038	0.32939	1	1	2	1	Q06136	7.5085e-15	0.00250877	0.157442	3	2	2	0
Q8N766	Uncharacterized protein KIAA0090	KIAA0090	Q8N766	1.05e-54	1.71815	0.220756	0.00338451	1	4.01966	0.0139309	0.697266		4	10	1	Q8N766	3.8077e-25	0.000858899	0.584919	-	2	4	4
O94964	Uncharacterized protein KIAA0889	KIAA0889	O94964	1.1058e-35	2.54237	0.768031	0.00325946	1	6.07898	0.00390007	0.762034		4	2	4			5.76923e-05		N	7
P05783	Keratin, type I cytoskeletal 18	KRT18	P05783	8.3204e-281	1.44625	0.132201	0.00492999	1	-0.346789	0.205209	1.05288		18	11	4	P05783	0	0.26097	0.0742455	1	18	20	20
Q16787	Laminin subunit alpha-3	LAMA3	Q16787	5.4452e-172	1.64459	0.161315	0.00347818	1	4.69666	0.00327007	0.723303		8	8	2	Q16787	1.5223e-24	0.000126102	0.29081	3	0	4	1
P00338	L-lactate dehydrogenase A chain	LDHA	P00338	4.2652e-240	2.13924	0.302141	0.00298045	1	-1.0865	0.437929	0.437558	1	9	12	5	P00338	0	0.929981	0.26937	1	17	20	21
P07195	L-lactate dehydrogenase B chain	LDHB	P07195	2.1005e-131	1.97673	0.337476	0.00325946	1	-0.756384	0.500761	0.760477		5	6	7	P07195	0	0.845912	0.0511653	1	17	16	17
P01130	Low-density lipoprotein receptor	LDLR	P01130	0	4.17188	0.332756	0.0338776	2	6.27506	0.0726644	0.444095	1	4	9	1	P01130	9.8049e-30	0.000938299	0.259128	1	2	4	2
Q32P28	Prolyl 3-hydroxylase 1	LEPRE1	Q32P28	1.0744e-86	1.35828	0.0265604	0.00551204	1	4.58789	0.0230541	0.406585	1	6	11	4	Q32P28	2.8035e-27	0.000958641	0.26638	2	2	2	1
Q8IVL5	Prolyl 3-hydroxylase 2	LEPREL1	Q8IVL5	2.3935e-56	2.07538	0.0488976	0.0338776	2	3.69903	0.0156953	0.185801	1	4	4	1			0.00120851		N	18
P49257	Protein ERGIC-53	LMAN1	P49257	4.1937e-214	1.8906	0.172349	0.00306389	1	4.27418	0.289464	0.497412	1	7	13	4	P49257	7.6019e-69	0.0149602	0.235879	1	7	6	6
Q12907	Vesicular integral-membrane protein VIP36	LMAN2	Q12907	1.6141e-56	1.94336	0.232334	0.00305334	1	2.97437	0.0540559	0.351782	1	5	6	4	Q12907	1.7008e-23	0.00687811	0.246101	1	4	5	3
Q8NF37	Lysophosphatidylcholine acyltransferase 1	LPCAT1	Q8NF37	9.6176e-43	1.82916	0.165815	0.0338776	2	4.90414	0.0450877	0.00931273	1	2	5	1	Q8NF37	8.8148e-16	0.00150579	0.323435	1	2	4	2
Q6P1A2	Lysophospholipid acyltransferase 5	LPCAT3	Q6P1A2	2.3583e-16	1.56649	0.242625	0.0370952	2	3.90422	0.0504508	0.173914	1	3	1	2	Q6P1A2	2.9245e-06	0.00336963	0.203844	2	1	2	1
P30533	Alpha-2-macroglobulin receptor-associated protein	LRPAP1	P30533	4.8563e-148	1.61555	0.0801141	0.0338776	2	4.59745	0.0699279	0.452192	1	7	9	1	P30533	1.9109e-23	0.00288854	0.461077	1	4	2	2
Q96AG4	Leucine-rich repeat-containing protein 59	LRRC59	Q96AG4	6.8519e-145	1.53729	0.169637	0.00430237	1	3.76443	0.409523	0.500722		8	9	3	Q96AG4	5.6335e-109	0.0301351	0.566523	-	11	8	6
Q32MZ4	Leucine-rich repeat flightless-interacting protein 1	LRRFIP1	Q32MZ4	0	8.20567	0.31	0.00276158	1	5.4899	0.495464	0.493244	1	11	17	13	Q32MZ4	7.2946e-223	0.0110252	0.248038	1	6	10	11
Q9H089	Large subunit GTPase 1 homolog	LSG1	Q9H089	4.0088e-25	1.8679	0.403443	0.00359859	1	5.16058	0.00521487	0.227396	1	4	4	4	Q9H089	2.6981e-06	0.000145799	0.295218	2	2	1	1
Q9BRK4	Leucine zipper putative tumor suppressor 2	LZTS2	Q9BRK4	7.1583e-238	7.40991	0.573561	0.00275199	1	7.96578	0.0848372	0.386369	1	9	9	4			8.57922e-06		N	1
P20645	Cation-dependent mannose-6-phosphate receptor	M6PR	P20645	2.0537e-22	9.40262	0.239797	0.00275199	1	5.4206	0.200286	0.356355	1	3	3	2	P20645	2.8352e-74	0.00467615	0.862674	-	1	1	3
P55145	Mesencephalic astrocyte-derived neurotrophic factor	MANF	P55145	7.2928e-72	1.59529	0.0717136	0.00343105	1	4.49885	0.244416	0.266413	1	4	9	5	P55145	3.3847e-32	0.0108104	0.264627	1	5	4	4
Q66K74	Microtubule-associated protein 1S	MAP1S	Q66K74	3.8756e-22	3.37143	0.361739	0.00280999	1	6.29294	0.00961471	0.44913	1	3	3	4	Q66K74	1.0596e-09	0.000122623	0.443958	3	0	1	1
Q96N66	Lysophospholipid acyltransferase 7	MBOAT7	Q96N66	7.1982e-74	1.64658	0.222147	0.00396951	1	3.04421	0.021944	0.755048		4	1	1	Q96N66	1.6055e-31	0.00266023	0.278691	1	3	2	2
Q5JRA6	Melanoma inhibitory activity protein 3	MIA3	Q5JRA6	1.2245e-275	1.68329	0.187692	0.00345454	1	5.46647	0.00898733	0.576727		14	19	4	Q5JRA6	8.1533e-20	0.000203263	0.288972	3	3	3	0
Q14165	Malectin	MLEC	Q14165	6.4949e-228	1.69338	0.181291	0.00340771	1	3.66176	0.0825906	0.411158	1	7	9	3	Q14165	2.3675e-65	0.00652578	0.413599	1	5	4	4
Q8NB16	Mixed lineage kinase domain-like protein	MLKL	Q8NB16	1.1094e-06	1.84213	0.371158	0.0338776	2	7.96578	0.44066	0.862631		2	1	1	Q8NB16	5.3734e-05	0.00039868	0.249651	3	0	2	1
Q9NZM1	Myoferlin	MYOF	Q9NZM1	0	8.09913	0.148245	0.00276158	1	5.02216	0.474295	0.502153		60	69	25	Q9NZM1	0	0.0145958	0.0692844	1	49	39	47
O15049	NEDD4-binding protein 3	N4BP3	O15049	8.3313e-49	6.96913	0.327608	0.0338776	2	7.96578	0.00926126	0.321735	1	3	5	2			1.3736e-05		N	2
Q13765	Nascent polypeptide-associated complex subunit alpha	NACA	Q13765	9.5864e-88	1.41997	0.0877156	0.0386133	2	-1.54284	0.0653221	0.453126	1	2	3	1	Q13765	6.9338e-156	0.190327	0.124083	1	5	4	4
Q6PIU2	Neutral cholesterol ester hydrolase 1	NCEH1	Q6PIU2	1.1071e-92	2.09787	0.148861	0.0338776	2	5.79985	0.228858	0.755141		5	9	1	Q6PIU2	8.4785e-16	0.00410808	0.690477	-	3	4	2
Q92542	Nicastrin	NCSTN	Q92542	6.0846e-26	3.83737	0.242065	0.0338776	2	4.69321	0.0118064	0.0339765	1	2	1	1			0.000456375		N	4
Q9UMX5	Neudesin	NENF	Q9UMX5	1.3619e-22	1.76575	0.0506922	0.0338776	2	3.33902	0.039513	0.264769	1	2	2	1			0.00390477		N	6
Q6ZNB6	NF-X1-type zinc finger protein NFXL1	NFXL1	Q6ZNB6	1.8567e-50	1.46683	0.176027	0.00677842	1	3.64762	0.00270718	0.398513	1	5	5	2			0.00021601		N	10
Q96D46	60S ribosomal export protein NMD3	NMD3	Q96D46	4.1833e-61	1.41696	0.102509	0.0399832	2	2.41528	0.0185129	0.0168188	1	3	6	1	Q96D46	2.2623e-57	0.00347059	0.115679	1	3	4	4
Q15738	Sterol-4-alpha-carboxylate 3-dehydrogenase, decarboxylating	NSDHL	Q15738	2.7882e-114	1.97836	0.264467	0.00304283	1	4.8327	0.037494	0.594267		6	5	2	Q15738	9.6899e-23	0.00131575	0.681139	-	3	2	3
P13674	Prolyl 4-hydroxylase subunit alpha-1	P4HA1	P13674	8.1428e-155	1.50698	0.0888134	0.00385084	1	5.04447	0.0679845	0.471197	1	11	13	6	P13674	2.2517e-34	0.00206003	0.91667	-	7	4	3
P07237	Protein disulfide-isomerase	P4HB	P07237	0	1.75233	0.223196	0.00334998	1	3.78748	1.05649	0.143741	1	21	25	14	P07237	0	0.0765102	0.202415	1	18	16	20
P22234	Multifunctional protein ADE2	PAICS	P22234	1.1495e-183	1.51883	0.0858761	0.003812	1	0.103849	0.128432	0.713204		10	13	4	P22234	0	0.119512	0.192646	1	17	17	21
Q15154	Pericentriolar material 1 protein	PCM1	Q15154	0	5.97312	0.176361	0.00276158	1	5.46654	0.0502514	0.737098		10	19	8			0.00113646		N	23
P30101	Protein disulfide-isomerase A3	PDIA3	P30101	0	1.88103	0.215109	0.00306389	1	4.0958	1.20714	0.256775	1	20	24	19	P30101	7.0159e-199	0.0705989	0.168668	1	20	18	17
P13667	Protein disulfide-isomerase A4	PDIA4	P13667	0	1.69367	0.183583	0.00340771	1	3.78063	0.642355	0.100937	1	22	28	21	P13667	0	0.0467402	0.210758	1	16	20	19
Q15084	Protein disulfide-isomerase A6	PDIA6	Q15084	1.6293e-245	1.77386	0.229663	0.00330444	1	3.95366	0.732889	0.822002		9	11	5	Q15084	2.9277e-138	0.0473008	0.164382	1	9	10	11
P07737	Profilin-1	PFN1	P07737	5.0833e-69	1.76388	0.113773	0.00312786	1	-1.46952	0.365724	0.491287	1	6	6	6	P07737	1.7323e-241	1.0128	0.119428	1	11	10	8
P52209	6-phosphogluconate dehydrogenase, decarboxylating	PGD	P52209	6.0984e-34	2.26549	0.343313	0.0338776	2	-1.80711	0.0230332	0.0866692	1	2	3	3	P52209	1.465e-227	0.0806026	0.308616	1	11	8	14
P00558	Phosphoglycerate kinase 1	PGK1	P00558	1.006e-59	2.36714	0.303683	0.00287907	1	-2.59636	0.0446438	1.11126		3	8	3	P00558	0	0.269987	0.207164	1	16	21	22
O00264	Membrane-associated progesterone receptor component 1	PGRMC1	O00264	2.561e-165	1.75275	0.20239	0.00331577	1	4.76935	0.290569	0.0751091	1	7	9	6	O00264	5.7927e-18	0.0106544	0.655282	-	1	3	3
O15173	Membrane-associated progesterone receptor component 2	PGRMC2	O15173	1.7985e-65	1.73589	0.26068	0.00345454	1	3.23805	0.2017	0.191105	1	4	5	3	O15173	1.154e-91	0.0213774	0.423428	1	5	4	3
Q969N2	GPI transamidase component PIG-T	PIGT	Q969N2	1.0935e-39	1.86142	0.23967	0.00309572	1	4.70757	0.0140129	0.334151	1	2	3	2	Q969N2	8.5518e-05	0.0005363	0.697706	-	2	0	1
Q9H490	Phosphatidylinositol glycan anchor biosynthesis class U protein	PIGU	Q9H490	5.3542e-10	2.01774	0.193682	0.0338776	2	1.93394	0.0357199	0.387833	1	2	2	1			0.00934834		N	5
O00459	Phosphatidylinositol 3-kinase regulatory subunit beta	PIK3R2	O00459	1.3921e-10	3.22258	0.0500405	0.0338776	2	5.95011	0.00245317	0.73628		1	1	2			3.96795e-05		N	3
P14618	Pyruvate kinase isozymes M1/M2	PKM2	P14618	0	2.75786	0.269455	0.00282957	1	-0.10014	0.816278	0.241471	1	15	23	13	P14618	0	0.87495	0.147213	1	36	35	36
Q9Y446	Plakophilin-3	PKP3	Q9Y446	6.2056e-164	2.33627	0.177558	0.00286911	1	3.64775	0.0225213	0.704612		8	6	1	Q9Y446	1.3554e-85	0.00179685	0.820348	-	3	4	5
O00592	Podocalyxin	PODXL	O00592	2.8908e-59	7.97832	0.38012	0.00275199	1	3.38668	0.105476	0.519739		3	3	3	O00592	6.4318e-98	0.0100846	0.30879	1	4	4	4
P16435	NADPH--cytochrome P450 reductase	POR	P16435	2.1615e-138	1.74178	0.192612	0.00332714	1	4.30072	0.0403917	0.820276		9	13	3	P16435	1.1599e-66	0.00204949	0.727484	-	4	2	4
P23284	Peptidyl-prolyl cis-trans isomerase B	PPIB	P23284	4.3627e-275	1.88179	0.177943	0.00305334	1	4.20654	3.0905	0.408678	1	14	13	10	P23284	1.3495e-185	0.167391	0.233077	1	12	11	12
P62140	Serine/threonine-protein phosphatase PP1-beta catalytic subunit	PPP1CB	P62140	1.0496e-304	5.46245	0.433588	0.00278085	1	3.26064	0.471856	0.38025	1	7	10	3	P62140	1.2396e-218	0.0492332	0.174809	1	9	8	10
O14974	Protein phosphatase 1 regulatory subunit 12A	PPP1R12A	O14974	0	3.18492	0.185801	0.00279053	1	7.27988	0.648921	0.234256	1	17	21	12	O14974	1.9178e-25	0.00417569	1.41198	-	4	2	1
P60510	Serine/threonine-protein phosphatase 4 catalytic subunit	PPP4C	P60510	4.8431e-26	2.26891	0.177763	0.0338776	2	4.76956	0.0431847	0.448418	1	1	2	2	P60510	8.1071e-53	0.00158324	1.10699	-	1	1	4
Q8TF05	Serine/threonine-protein phosphatase 4 regulatory subunit 1	PPP4R1	Q8TF05	8.7692e-57	4.08388	0.0635592	0.0338776	2	7.32576	0.026244	0.156655	1	4	6	2	Q8TF05	4.3517e-09	0.00016359	0.692065	-	1	1	1
Q5VT98	PRAME family member 20/21	PRAMEF20	Q5VT98;O60810;Q5VWM5;A6NMV5;Q5TYX0;Q5VXH4	0.00055067	16.8149	1.19182	0.0338776	2	-	0.549524	1.37394		1	2	1					-
Q06830	Peroxiredoxin-1	PRDX1	Q06830	2.4569e-103	1.81595	0.188852	0.0031064	1	0.712607	2.22618	0.20776	1	11	12	9	Q06830	8.4985e-251	1.35845	0.0454996	1	12	13	12
P32119	Peroxiredoxin-2	PRDX2	P32119	1.7002e-33	2.56469	0.400244	0.00286911	1	-0.694181	0.112328	0.210428	1	3	4	2	P32119	1.6559e-89	0.181743	0.205859	1	8	9	9
Q13162	Peroxiredoxin-4	PRDX4	Q13162	1.1628e-173	1.74905	0.236173	0.00337296	1	3.88315	0.568908	0.49621	1	8	9	6	Q13162	1.2505e-97	0.0385564	0.0812897	1	6	7	7
P30041	Peroxiredoxin-6	PRDX6	P30041	1.7276e-73	2.25019	0.211767	0.00289909	1	-1.03505	0.20993	0.123406	1	8	8	6	P30041	0	0.430186	0.128566	1	16	18	16
Q05655	Protein kinase C delta type	PRKCD	Q05655	1.0136e-132	7.43568	0.249013	0.00276158	1	7.13819	0.107187	0.708998		12	9	7	Q05655	5.59e-16	0.000760913	0.0112175	3	3	2	0
P14314	Glucosidase 2 subunit beta	PRKCSH	P14314	0	1.89785	0.228207	0.00306389	1	4.68352	1.06359	0.0983398	1	15	13	10	P14314	2.0796e-136	0.04139	0.258037	1	7	10	8
P25786	Proteasome subunit alpha type-1	PSMA1	P25786	1.6881e-51	2.08601	0.364633	0.00304283	1	-1.79429	0.0197982	0.8488		2	3	2	P25786	4.4259e-218	0.068669	0.247744	1	10	9	10
P25788	Proteasome subunit alpha type-3	PSMA3	P25788	3.4968e-36	2.38527	0.505831	0.00292936	1	-1.4152	0.0230773	1.15559		2	2	1	P25788	4.6009e-66	0.0615465	0.249255	1	7	5	8
O14818	Proteasome subunit alpha type-7	PSMA7	O14818;Q8TAA3	4.841e-38	1.95959	0.129486	0.00297017	1	-1.85186	0.0462086	0.607597		4	5	2	O14818	0	0.166797	0.139374	1	12	12	11
P20618	Proteasome subunit beta type-1	PSMB1	P20618	4.7048e-30	1.54031	0.111901	0.0343396	2	-1.96614	0.0224335	0.124733	1	2	3	1	P20618	2.0654e-258	0.0876526	0.0951668	1	5	8	8
Q99436	Proteasome subunit beta type-7	PSMB7	Q99436	7.9155e-13	2.07749	0.10286	0.0338776	2	-1.53377	0.0138237	0.991174		2	1	1	Q99436	3.1571e-17	0.0400254	0.213369	1	3	3	3
Q13200	26S proteasome non-ATPase regulatory subunit 2	PSMD2	Q13200	6.2032e-45	1.44163	0.0399803	0.0359158	2	-2.35598	0.00674409	0.0459338	1	6	4	1	Q13200	0	0.0345257	0.218119	1	22	16	23
O14684	Prostaglandin E synthase	PTGES	O14684	7.377e-06	1.6788	0.0383311	0.0338776	2	4.29231	0.0758599	0.714364		2	1	1	O14684	0.00010891	0.00387166		0	1	0	0
Q15185	Prostaglandin E synthase 3	PTGES3	Q15185	1.1576e-23	1.51743	0.0330264	0.0342071	2	-2.17638	0.0506981	0.880376		2	2	1	Q15185	3.7257e-158	0.229165	0.152492	1	5	5	5
Q9P035	3-hydroxyacyl-CoA dehydratase 3	PTPLAD1	Q9P035	1.5806e-119	1.85297	0.132505	0.0338776	2	4.73862	0.127582	0.139451	1	6	6	1	Q9P035	8.718e-61	0.00477885	0.454311	1	4	3	3
P61026	Ras-related protein Rab-10	RAB10	P61026	2.7034e-294	2.31782	0.261896	0.00287907	1	6.11552	1.3879	0.14353	1	9	10	8	P61026	4.9355e-116	0.0200171	0.425598	1	5	3	3
Q15907	Ras-related protein Rab-11B	RAB11B	Q15907	1.2952e-139	7.91358	0.30354	0.00276158	1	6.47281	3.88662	0.343542	1	7	9	6	Q15907;P62491	1.3344e-34	0.0437584	0.143649	1	5	5	6
Q6IQ22	Ras-related protein Rab-12	RAB12	Q6IQ22	3.6458e-64	4.47454	0.189526	0.00278085	1	6.93293	0.131628	0.31025	1	4	6	4			0.00107728		N	4
P51153	Ras-related protein Rab-13	RAB13	P51153	4.7366e-35	1.73909	0.328077	0.0341568	2	4.99245	0.0957502	0.65461		2	3	1	P51153	9.1926e-11	0.00300789	0.494588	3	1	1	0
P61106	Ras-related protein Rab-14	RAB14	P61106	0	6.11571	0.154056	0.00276158	1	6.935	2.33959	0.746388		10	11	7	P61106	2.8304e-99	0.0191205	0.0280487	1	7	7	8
Q9H0U4	Ras-related protein Rab-1B	RAB1B	Q9H0U4;Q92928	2.7067e-170	1.44505	0.0700066	0.004231	1	2.74022	0.313379	0.390415	1	7	7	6	Q9H0U4;Q92928	2.847e-79	0.0469009	0.186496	1	6	5	5
O00194	Ras-related protein Rab-27B	RAB27B	O00194	1.4795e-91	1.63182	0.12405	0.00343105	1	5.22312	0.123782	0.337825	1	6	8	3	O00194	1.2922e-36	0.00331391	0.604798	-	3	3	1
P61019	Ras-related protein Rab-2A	RAB2A	P61019	0	2.26376	0.150486	0.00287907	1	5.61028	1.7995	0.429315	1	10	13	7	P61019	6.2575e-144	0.0368374	0.0375506	1	8	7	10
Q15286	Ras-related protein Rab-35	RAB35	Q15286	3.944e-52	1.66096	0.119844	0.00333854	1	3.74616	0.0684456	0.344105	1	2	4	3	Q15286	2.9646e-10	0.00510079	0.509019	-	0	3	2
O95716	Ras-related protein Rab-3D	RAB3D	O95716	3.0982e-31	1.54824	0.126633	0.00382491	1	5.70408	0.0342363	0.342039	1	2	5	2	O95716	6.6129e-10	0.000656733		0	0	1	1
P20340	Ras-related protein Rab-6A	RAB6A	P20340	1.8764e-92	1.63561	0.256951	0.00499546	1	4.43825	1.07753	0.121514	1	6	4	5	P20340;Q9NRW1	1.2557e-64	0.049703	0.25448	1	6	4	5
P61006	Ras-related protein Rab-8A	RAB8A	P61006;Q92930	1.7895e-90	2.01361	0.0766245	0.0029497	1	5.16561	0.379807	0.150176	1	5	5	4	P61006	2.4191e-58	0.0105818	0.598485	-	2	3	3
P63000	Ras-related C3 botulinum toxin substrate 1	RAC1	P63000;P15153;P60763	1.1613e-27	2.85327	0.00486234	0.0338776	2	3.04861	0.322519	0.237241	1	3	3	2	P63000;P60763;P15153	1.7999e-22	0.0389792	0.474142	1	5	4	2
P62826	GTP-binding nuclear protein Ran	RAN	P62826	5.3457e-36	1.62475	0.270008	0.00434571	1	-2.02281	0.11009	0.561188		5	3	2	P62826	3.4132e-230	0.447377	0.0763656	1	9	10	6
P61224	Ras-related protein Rap-1b	RAP1B	P61224;A6NIZ1	1.5286e-74	1.38429	0.114203	0.0066708	1	2.32653	0.234758	0.0572644	1	6	7	4	P61224;A6NIZ1	3.7225e-63	0.0468022	0.331875	1	7	6	5
P61225	Ras-related protein Rap-2b	RAP2B	P61225	9.3034e-84	4.28278	0.408763	0.00278085	1	4.64314	0.1502	0.368788	1	3	5	3	P61225	9.9748e-29	0.00601099	0.206019	1	4	4	2
Q15293	Reticulocalbin-1	RCN1	Q15293	8.8029e-265	1.70168	0.248372	0.0037354	1	3.76601	0.530486	0.196891	1	9	14	5	Q15293	3.7052e-89	0.0389934	0.133936	1	8	7	10
Q8TC12	Retinol dehydrogenase 11	RDH11	Q8TC12	1.9163e-72	1.55949	0.157582	0.0039896	1	2.58393	0.0279686	0.320493	1	6	5	2	Q8TC12	9.5596e-56	0.00466477	0.218845	1	4	4	4
Q00765	Receptor expression-enhancing protein 5	REEP5	Q00765	6.6969e-08	2.67001	0.251337	0.00283941	1	4.96298	0.261466	0.60488		2	2	1	Q00765	8.9335e-14	0.00838322	0.807629	-	1	1	1
O15258	Protein RER1	RER1	O15258	8.6406e-47	1.81641	0.206133	0.0338776	2	4.81386	0.0927785	0.497176	1	2	2	2	O15258	6.4929e-27	0.00329861	0.890959	-	0	1	2
P08134	Rho-related GTP-binding protein RhoC	RHOC	P08134	4.436e-59	1.81635	0.13484	0.00309572	1	6.64676	0.354847	0.214814	1	3	5	3	P08134	1.7289e-102	0.00354134	0.00548338	3	0	1	1
P84095	Rho-related GTP-binding protein RhoG	RHOG	P84095	1.4819e-78	1.39241	0.117725	0.00643943	1	5.26522	0.0763603	0.518206		6	4	4	P84095	8.5411e-34	0.00198554	0.128429	3	0	2	1
P05388	60S acidic ribosomal protein P0	RPLP0	P05388;Q8NHW5	3.6334e-162	1.44937	0.181209	0.00609603	1	1.96202	0.410942	0.351643	1	6	6	5	P05388;Q8NHW5	1.7152e-159	0.105476	0.240258	1	5	7	9
P05387	60S acidic ribosomal protein P2	RPLP2	P05387	2.6675e-223	1.41882	0.0559578	0.00449305	1	1.60293	1.37589	0.680835		6	6	4	P05387	4.3846e-186	0.452954	0.2542	1	3	4	5
P04843	Dolichyl-diphosphooligosaccharide--protein glycosyltransferase subunit 1	RPN1	P04843	0	1.70612	0.171552	0.00332714	1	3.47833	0.277672	0.189374	1	13	20	10	P04843	9.9583e-211	0.0249145	0.111198	1	15	15	14
P04844	Dolichyl-diphosphooligosaccharide--protein glycosyltransferase subunit 2	RPN2	P04844	0	1.59818	0.184342	0.003812	1	3.27777	0.227795	0.344606	1	7	16	5	P04844	2.9408e-206	0.0234875	0.183403	1	9	8	10
Q9NQC3	Reticulon-4	RTN4	Q9NQC3	3.2222e-84	2.78342	0.320862	0.00283941	1	3.58235	0.114479	0.271602	1	2	4	1	Q9NQC3	2.7565e-93	0.00955727	0.52516	-	3	4	4
Q9HCY8	Protein S100-A14	S100A14	Q9HCY8	1.4139e-166	4.11963	0.468822	0.0338776	2	2.1575	0.160933	0.374612	1	1	2	1	Q9HCY8	9.2655e-133	0.0360721	0.278016	1	3	5	5
P26447	Protein S100-A4	S100A4	P26447	5.9961e-09	1.77484	0.130897	0.0338776	2	-3.19504	0.0749049	0.187974	1	2	2	1	P26447	3.3016e-31	0.685985	0.65157	-	6	5	5
P06703	Protein S100-A6	S100A6	P06703	4.3403e-09	1.55881	0.205692	0.00496263	1	-2.36142	0.265913	0.126637	1	2	2	1	P06703	1.3807e-25	1.36647	0.463877	1	2	2	3
P06702	Protein S100-A9	S100A9	P06702	5.7098e-57	9.52123	0.474394	0.0338776	2	7.96578	1.30711	1.08217		4	1	7			0.00413127		N	6
Q9NTJ5	Phosphatidylinositide phosphatase SAC1	SACM1L	Q9NTJ5	1.0915e-66	2.23675	0.235101	0.00288907	1	4.0789	0.0368934	0.0423881	1	4	7	3	Q9NTJ5	5.4256e-26	0.00218313	0.244457	1	4	4	3
O14828	Secretory carrier-associated membrane protein 3	SCAMP3	O14828	1.18e-143	6.87499	0.60664	0.00276158	1	5.92682	0.453742	0.452937	1	3	5	2	O14828	3.2213e-88	0.00745859	0.666072	-	5	3	1
Q99470	Stromal cell-derived factor 2	SDF2	Q99470	4.4752e-21	1.79453	0.00246171	0.0338776	2	4.48777	0.0352388	0.313654	1	2	2	1	Q99470	0.0022963	0.00157061		0	0	0	1
Q9BRK5	45 kDa calcium-binding protein	SDF4	Q9BRK5	2.5469e-63	1.44827	0.0132516	0.03573	2	2.91195	0.0311699	0.30031	1	3	4	1	Q9BRK5	1.7906e-15	0.00414145	0.574368	-	3	3	1
P67812	Signal peptidase complex catalytic subunit SEC11A	SEC11A	P67812	6.5695e-40	1.87002	0.130537	0.00304283	1	5.43639	0.115913	0.794891		2	4	2	P67812	7.8241e-11	0.00267678	0.589115	-	3	1	1
O75396	Vesicle-trafficking protein SEC22b	SEC22B	O75396	2.0322e-111	1.87883	0.0698677	0.0338776	2	3.26027	0.162713	0.0471165	1	4	4	2	O75396	3.1511e-55	0.0169818	0.344472	1	5	4	3
P61619	Protein transport protein Sec61 subunit alpha isoform 1	SEC61A1	P61619;Q9H9S3	1.3373e-33	1.49345	0.151538	0.00469135	1	1.64923	0.0868719	0.579796		5	4	5	P61619;Q9H9S3	1.7769e-29	0.0276957	0.198637	1	4	3	5
Q9UGP8	Translocation protein SEC63 homolog	SEC63	Q9UGP8	1.1737e-55	1.51846	0.108753	0.00383785	1	3.53394	0.015104	0.714002		6	9	1	Q9UGP8	4.1042e-22	0.00130398	0.0813874	2	3	6	1
P36952	Serpin B5	SERPINB5	P36952	2.5046e-23	1.84271	0.0979067	0.0338776	2	-2.54328	0.00675231	0.139314	1	2	3	1	P36952	0	0.03936	0.178122	1	11	13	15
P50454	Serpin H1	SERPINH1	P50454	0	1.55826	0.151353	0.00387693	1	3.44608	0.437619	0.308901	1	14	19	7	P50454	4.9707e-186	0.0401535	0.464089	1	12	12	12
P31947	14-3-3 protein sigma	SFN	P31947	3.0804e-84	3.30131	0.172109	0.00279053	1	-1.15937	0.0734973	0.340339	1	5	5	3	P31947	0	0.164163	0.110429	1	11	12	10
Q8TE82	SH3 domain and tetratricopeptide repeat-containing protein 1	SH3TC1	Q8TE82;Q8TF17	4.6549e-05	3.40329	1.20877	0.0338776	2	-	0.114545	1.34441		2	2	1					-
O60292	Signal-induced proliferation-associated 1-like protein 3	SIPA1L3	O60292	2.9773e-153	6.39959	0.130543	0.00276158	1	7.96578	0.0328618	0.601452		16	6	7			1.32288e-05		N	5
O15427	Monocarboxylate transporter 4	SLC16A3	O15427	4.2432e-16	3.60763	0.273567	0.0338776	2	-0.848499	0.00665966	0.35227	1	1	2	1	O15427	5.9261e-39	0.0119916	0.211235	1	4	5	4
P08195	4F2 cell-surface antigen heavy chain	SLC3A2	P08195	1.7545e-141	2.44176	0.154019	0.00283941	1	0.342165	0.107015	0.765936		12	12	2	P08195	0	0.0844194	0.0447167	1	20	20	19
Q01650	Large neutral amino acids transporter small subunit 1	SLC7A5	Q01650	5.3207e-27	2.84742	0.0935239	0.0338776	2	0.868821	0.0698338	0.753754		4	3	1	Q01650	2.9641e-125	0.0382406	0.797493	-	5	6	5
Q15599	Na(+)/H(+) exchange regulatory cofactor NHE-RF2	SLC9A3R2	Q15599	1.0775e-14	1.986	0.216334	0.0338776	2	0.932683	0.0113345	0.592927		3	2	1	Q15599	5.2966e-41	0.00593793	0.330221	1	5	5	4
Q13596	Sorting nexin-1	SNX1	Q13596	1.7583e-153	3.97362	0.246725	0.0027712	1	7.30178	0.359222	0.892806		9	9	8	Q13596	5.8593e-42	0.00227671	0.23456	1	3	3	2
O60749	Sorting nexin-2	SNX2	O60749	1.1147e-167	3.35042	0.237363	0.00279053	1	5.15524	0.339682	0.240984	1	12	13	10	O60749	1.5686e-81	0.00953214	0.282429	1	8	5	8
O95219	Sorting nexin-4	SNX4	O95219	4.8474e-47	1.73461	0.307055	0.0340851	2	2.18275	0.0047002	0.410527	1	2	2	1			0.00103525		N	12
Q9Y5X3	Sorting nexin-5	SNX5	Q9Y5X3	7.3496e-269	3.25369	0.146319	0.00279053	1	7.39894	0.318344	0.549018		11	15	7	Q9Y5X3	2.8344e-19	0.00188622	0.553228	-	4	2	3
Q9UNH7	Sorting nexin-6	SNX6	Q9UNH7	4.0697e-146	4.65224	0.340621	0.00278085	1	5.82614	0.0682064	0.359991	1	5	8	3	Q9UNH7	6.21e-19	0.00120221	1.0691	-	5	2	2
Q9Y6A9	Signal peptidase complex subunit 1	SPCS1	Q9Y6A9	4.3447e-19	1.86414	0.163169	0.00307447	1	3.4144	0.144383	0.985516		2	2	2	Q9Y6A9	4.2738e-06	0.0135419	1.108	-	1	1	0
P61009	Signal peptidase complex subunit 3	SPCS3	P61009	2.3904e-10	1.6587	0.0284072	0.0338776	2	5.79493	0.261781	0.480647	1	2	3	1	P61009	3.6289e-06	0.0047151	1.27266	-	2	1	0
O43291	Kunitz-type protease inhibitor 2	SPINT2	O43291	1.3834e-112	2.00532	0.0952109	0.00293952	1	3.84112	0.0640145	0.470324	1	5	4	3	O43291	6.6316e-33	0.00446669	0.794673	-	4	1	4
O15270	Serine palmitoyltransferase 2	SPTLC2	O15270	3.0127e-44	1.61275	0.278694	0.00658581	1	6.05097	0.0039022	0.996928		2	2	1	O15270	3.3006e-05	5.88555e-05		0	0	0	1
Q13501	Sequestosome-1	SQSTM1	Q13501	0	1.45645	0.0460319	0.00402331	1	3.13599	0.0570715	0.627431		6	7	3	Q13501	0	0.00649219	0.0490537	1	3	6	3
Q9Y5M8	Signal recognition particle receptor subunit beta	SRPRB	Q9Y5M8	9.7354e-109	1.7566	0.196981	0.00325946	1	4.48951	0.258394	0.0573303	1	8	9	5	Q9Y5M8	6.7911e-93	0.0115028	0.127206	1	6	4	7
Q13586	Stromal interaction molecule 1	STIM1	Q13586	0	14.2801	0.383327	0.00274243	1	7.96578	0.453493	0.56197		11	15	7			0.000599053		N	11
Q9P246	Stromal interaction molecule 2	STIM2	Q9P246	2.6612e-168	5.83771	0.288079	0.00276158	1	6.38951	0.0655348	1.19572		3	10	2			0.000781697		N	3
P31948	Stress-induced-phosphoprotein 1	STIP1	P31948	1.4107e-64	2.11995	0.668713	0.00327065	1	-0.140237	0.0732285	0.970768		6	7	2	P31948	0	0.0807041	0.112811	1	22	17	19
P46977	Dolichyl-diphosphooligosaccharide--protein glycosyltransferase subunit STT3A	STT3A	P46977	2.9583e-46	1.43445	0.158068	0.00781945	1	3.6724	0.0576671	0.74509		8	7	4	P46977	4.5599e-29	0.00452299	0.0742348	1	4	4	5
Q8TCJ2	Dolichyl-diphosphooligosaccharide--protein glycosyltransferase subunit STT3B	STT3B	Q8TCJ2	1.2865e-152	1.71738	0.216827	0.00339609	1	4.78179	0.0579216	0.652284		7	8	3	Q8TCJ2	1.7472e-39	0.00210562	0.274716	1	3	4	4
Q12846	Syntaxin-4	STX4	Q12846	1.4542e-26	3.39466	0.189679	0.0338776	2	3.36629	0.0187646	0.493535	1	3	4	1			0.00181963		N	7
O15400	Syntaxin-7	STX7	O15400	1.6686e-30	3.22636	0.605086	0.00282957	1	3.48081	0.0413069	0.414907	1	3	2	3			0.00369994		N	6
Q8NBJ7	Sulfatase-modifying factor 2	SUMF2	Q8NBJ7	3.4185e-59	1.8535	0.209377	0.00307447	1	4.7615	0.110802	0.142176	1	5	7	3	Q8NBJ7	2.1338e-60	0.004085	0.0519143	1	3	5	4
O43760	Synaptogyrin-2	SYNGR2	O43760	3.1645e-19	10.3801	0.101704	0.00276158	1	6.79512	1.75258	0.674071		4	3	4	O43760	5.9083e-13	0.0157813	0.321447	2	2	3	1
Q16563	Synaptophysin-like protein 1	SYPL1	Q16563	1.8986e-77	6.49744	0.155104	0.00276158	1	5.06958	0.165928	0.42643	1	3	3	3	Q16563	1.1538e-31	0.00494112	0.367423	1	2	3	2
P26639	Threonine--tRNA ligase, cytoplasmic	TARS	P26639	3.0316e-75	2.56467	0.217543	0.00283941	1	-2.05449	0.0223794	0.91837		4	11	3	P26639	0	0.0929631	0.197032	1	25	26	29
P17987	T-complex protein 1 subunit alpha	TCP1	P17987	6.6495e-101	2.98582	0.354414	0.00280025	1	-1.13521	0.0565045	0.0951092	1	6	10	7	P17987	0	0.124113	0.162067	1	23	26	24
Q9NZ01	Trans-2,3-enoyl-CoA reductase	TECR	Q9NZ01	5.9964e-58	2.00922	0.284746	0.00303235	1	3.69917	0.177555	0.33493	1	4	5	4	Q9NZ01	1.2309e-19	0.0136701	0.784959	-	3	2	3
Q9Y6I9	Testis-expressed sequence 264 protein	TEX264	Q9Y6I9	1.664e-11	1.67977	0.145503	0.0338776	2	2.52131	0.0085507	0.577889		2	2	1			0.0014894		N	6
P02786	Transferrin receptor protein 1	TFRC	P02786	0	11.8406	0.17708	0.00275199	1	5.29034	1.65581	0.428571	1	21	22	10	P02786	0	0.0423117	0.147219	1	14	15	19
P29401	Transketolase	TKT	P29401	3.903e-72	1.79671	0.421442	0.00389003	1	-3.56022	0.0285678	0.361574	1	4	6	5	P29401	0	0.336984	0.205134	1	21	19	21
P49755	Transmembrane emp24 domain-containing protein 10	TMED10	P49755	4.0617e-53	1.73766	0.209978	0.00334998	1	1.86207	0.0914378	0.79872		4	5	3	P49755	5.9162e-33	0.0251528	0.378925	1	5	4	4
Q7Z7H5	Transmembrane emp24 domain-containing protein 4	TMED4	Q7Z7H5	2.7254e-109	1.42575	0.0668308	0.0374775	2	3.26711	0.0311681	0.290309	1	2	5	1	Q7Z7H5	3.5411e-44	0.00323751	0.403553	2	2	3	1
Q9Y3B3	Transmembrane emp24 domain-containing protein 7	TMED7	Q9Y3B3	4.9378e-36	1.49958	0.0518834	0.0343396	2	3.75195	0.0617852	0.0748511	1	2	4	1	Q9Y3B3	1.9373e-15	0.004586	0.650723	-	2	4	2
Q9BVK6	Transmembrane emp24 domain-containing protein 9	TMED9	Q9BVK6	4.7387e-74	1.80919	0.190976	0.00311711	1	2.08332	0.0530235	0.654338		2	2	1	Q9BVK6	1.8153e-41	0.012512	0.904804	-	2	1	0
P57088	Transmembrane protein 33	TMEM33	P57088	1.9081e-16	1.77242	0.330468	0.0340851	2	4.82214	0.043087	0.233407	1	3	3	1	P57088	1.8539e-05	0.00152314	0.667074	-	1	1	2
Q9BTV4	Transmembrane protein 43	TMEM43	Q9BTV4	2.5566e-38	2.03976	0.269467	0.00301149	1	5.53481	0.0636716	0.444554	1	3	7	3	Q9BTV4	5.829e-06	0.00137342	0.714117	-	1	2	1
Q9NYL9	Tropomodulin-3	TMOD3	Q9NYL9	2.6601e-140	3.31778	0.122912	0.00279053	1	5.1771	0.179071	0.418641	1	6	11	4	Q9NYL9	1.2436e-46	0.00494954	1.02263	-	7	4	1
Q9H3N1	Thioredoxin-related transmembrane protein 1	TMX1	Q9H3N1	4.4824e-53	2.05708	0.236624	0.00295992	1	4.66772	0.256499	0.114579	1	4	6	4	Q9H3N1	5.5621e-19	0.0100917	0.853359	-	2	4	1
Q9Y320	Thioredoxin-related transmembrane protein 2	TMX2	Q9Y320	6.0964e-39	2.05856	0.31943	0.00303235	1	6.61197	0.0290848	0.998938		3	2	2	Q9Y320	0.0018207	0.000297347		0	1	0	0
O43399	Tumor protein D54	TPD52L2	O43399	7.9938e-158	2.67268	0.457768	0.00287907	1	1.45381	0.0863133	0.583955		6	4	2	O43399	2.2446e-142	0.0315092	0.48819	1	5	9	6
P60174	Triosephosphate isomerase	TPI1	P60174	6.1606e-165	1.68908	0.160163	0.00337296	1	-2.65712	0.0616326	0.736989		4	6	5	P60174	0	0.388762	0.154111	1	16	17	15
P07951	Tropomyosin beta chain	TPM2	P07951	0	1.76425	0.185448	0.00332714	1	0.903889	0.0964205	0.271181	1	1	3	2			0.0515314		N	26
P06753	Tropomyosin alpha-3 chain	TPM3	P06753	6.2746e-236	3.39712	0.116742	0.00279053	1	-0.0395718	0.100084	0.235916	1	3	5	3	P06753	0	0.102867	0.281757	1	8	5	6
P67936	Tropomyosin alpha-4 chain	TPM4	P67936	0	2.09959	0.107052	0.00290915	1	3.51626	2.82708	0.606361		10	12	10	P67936	0	0.24708	0.105814	1	17	17	18
Q6Q0C0	E3 ubiquitin-protein ligase TRAF7	TRAF7	Q6Q0C0	1.1086e-46	1.97998	0.75165	0.0399832	2	5.76539	0.0100919	1.0677		1	4	2			0.000185531		N	7
O95881	Thioredoxin domain-containing protein 12	TXNDC12	O95881	9.9549e-48	1.71908	0.209078	0.00337296	1	4.55118	0.338285	0.299038	1	3	5	2	O95881	3.7047e-21	0.0144292	0.302926	1	4	3	3
Q8NBS9	Thioredoxin domain-containing protein 5	TXNDC5	Q8NBS9	8.6214e-250	1.7099	0.238533	0.00345454	1	3.25873	0.365913	0.346649	1	14	14	12	Q8NBS9	3.5162e-226	0.0382298	0.0102238	1	8	8	11
P61088	Ubiquitin-conjugating enzyme E2 N	UBE2N	P61088;Q5JXB2	2.2506e-09	1.52911	0.288963	0.0451245	2	-0.149545	0.0499479	0.587088		3	2	1	P61088	2.5788e-87	0.0554032	0.419104	1	6	3	6
Q9BZV1	UBX domain-containing protein 6	UBXN6	Q9BZV1	1.4805e-51	2.59723	0.0464089	0.0338776	2	2.93573	0.0300152	1.19179		3	5	1			0.00392284		N	11
Q9NYU2	UDP-glucose:glycoprotein glucosyltransferase 1	UGGT1	Q9NYU2	1.7185e-161	1.77282	0.24513	0.00333854	1	4.12088	0.0368074	0.359844	1	13	17	5	Q9NYU2	9.8205e-72	0.00211557	0.181938	1	9	8	8
Q15836	Vesicle-associated membrane protein 3	VAMP3	Q15836	2.373e-155	6.01287	0.427498	0.0027712	1	5.52954	0.958251	0.639569		2	3	2	Q15836;P63027	1.7923e-115	0.0207455	0.14804	1	2	3	3
Q9BV40	Vesicle-associated membrane protein 8	VAMP8	Q9BV40	7.141e-107	4.87583	0.228097	0.0027712	1	3.85678	0.219802	0.153675	1	4	4	2	Q9BV40	5.61e-17	0.0151714	0.534472	-	1	1	2
Q9P0L0	Vesicle-associated membrane protein-associated protein A	VAPA	Q9P0L0	8.0746e-226	4.22161	0.246318	0.00278085	1	6.68837	1.77296	0.135604	1	9	10	9	Q9P0L0	1.8465e-99	0.0171909	0.141411	1	7	6	5
O95292	Vesicle-associated membrane protein-associated protein B/C	VAPB	O95292	2.9404e-162	3.90427	0.32221	0.00278085	1	5.69469	0.801501	0.258728	1	7	8	4	O95292	2.5155e-36	0.015475	0.410209	3	3	0	1
P26640	Valine--tRNA ligase	VARS	P26640	4.4465e-197	1.43322	0.173281	0.00613556	1	-0.855181	0.0168994	0.951031		17	8	4	P26640	0	0.0305707	0.0892723	1	27	31	28
P18206	Vinculin	VCL	P18206	7.513e-83	1.98434	0.470787	0.00358638	1	-2.05238	0.0111191	0.543224		7	7	7	P18206	0	0.0461208	0.146268	1	32	32	35
P55072	Transitional endoplasmic reticulum ATPase	VCP	P55072	0	2.63618	0.111214	0.00280025	1	3.54064	0.843535	0.475235	1	29	38	15	P55072	0	0.0724875	0.157626	1	25	27	27
Q8N0U8	Vitamin K epoxide reductase complex subunit 1-like protein 1	VKORC1L1	Q8N0U8	1.5355e-08	1.98206	0.235219	0.0338776	2	4.78451	0.0922183	0.0111111	1	3	1	1	Q8N0U8	3.4443e-05	0.00334608	0.528452	-	2	1	2
Q9UBQ0	Vacuolar protein sorting-associated protein 29	VPS29	Q9UBQ0	1.7316e-32	2.74208	0.27415	0.00281977	1	1.83834	0.0672375	0.434683	1	2	1	2	Q9UBQ0	3.1016e-42	0.0188026	0.550398	-	3	2	3
Q96QK1	Vacuolar protein sorting-associated protein 35	VPS35	Q96QK1	9.0367e-153	3.27998	0.43296	0.00280025	1	1.10119	0.0319128	0.378549	1	7	6	3	Q96QK1	2.5921e-181	0.0148756	0.318911	1	9	10	10
P67809	Nuclease-sensitive element-binding protein 1	YBX1	P67809	0	1.36063	0.0730764	0.00646016	1	0.381895	0.254085	0.538071		8	9	6	P67809	0	0.194992	0.126169	1	11	11	11
Q9Y5A9	YTH domain family protein 2	YTHDF2	Q9Y5A9	1.0662e-66	1.37809	0.109139	0.0457297	2	1.67446	0.0183414	0.453051	1	4	6	1	Q9Y5A9	1.1029e-37	0.00574604	0.138715	1	4	4	3
P31946	14-3-3 protein beta/alpha	YWHAB	P31946	1.5926e-249	3.30324	0.114507	0.00279053	1	1.67317	0.506253	0.363571	1	6	5	4	P31946	0	0.158742	0.964984	-	5	7	7
P62258	14-3-3 protein epsilon	YWHAE	P62258	0	5.12278	0.183525	0.00276158	1	2.99432	4.13791	0.202122	1	14	20	16	P62258	0	0.519279	0.122364	1	23	23	20
P61981	14-3-3 protein gamma	YWHAG	P61981	3.0176e-127	2.49325	0.161026	0.00283941	1	1.8294	0.352759	0.515427		4	4	4	P61981	2.4047e-217	0.0992599	0.09155	1	8	7	9
Q04917	14-3-3 protein eta	YWHAH	Q04917	2.8724e-141	2.67327	0.185987	0.00280999	1	1.10859	0.0976986	0.525329		3	4	3	Q04917	3.1004e-210	0.0453073	0.0656984	1	9	7	6
P27348	14-3-3 protein theta	YWHAQ	P27348	3.5182e-247	2.5731	0.310579	0.00285918	1	0.770903	0.138785	0.304805	1	7	7	3	P27348	0	0.0813352	0.0804908	1	10	8	10
P63104	14-3-3 protein zeta/delta	YWHAZ	P63104	0	4.23896	0.192326	0.00278085	1	2.37572	3.36331	0.626353		10	11	9	P63104	0	0.648043	0.0618602	1	11	14	13
O75844	CAAX prenyl protease 1 homolog	ZMPSTE24	O75844	4.7479e-48	2.22478	0.304757	0.00292936	1	4.88094	0.0714826	0.424434	1	4	6	1	O75844	4.2851e-17	0.00242599	0.487525	2	1	1	3
A6NL28	Putative tropomyosin alpha-3 chain-like protein		A6NL28	6.2024e-114	2.11839	0.610489	0.0057786	1	-0.259739	0.0184382	0.320879	1	1	2	1	A6NL28	9.1393e-167	0.0220753	0.309431	1	2	3	2
