# Supplementary material for: The Proteome of the Isolated Chlamydia trachomatis Containing Vacuole Reveals a Complex Trafficking Platform Enriched for Retromer Components
Source: PLoS Pathog. 2015 Jun 4;11(6):e1004883. doi: 10.1371/journal.ppat.1004883 (PMC4456400; doi:10.1371/journal.ppat.1004883)
Supplement: S3 Table — Output of enrichment analysis as obtained from GOrilla [57]. Table legend as supplied by GOrilla: 'P-value' is the enrichment p value computed according to the mHG or HG model. This p value is not corrected for multiple testing of 9401 GO terms. 'FDR q-value' is the correction of the above p value for multiple testing using the Benjamini and Hochberg method. Namely, for the ith term (ranked according to p value) the FDR q-value is (p value * number of GO terms) / i. Enrichment (N, B, n, b) is defined as follows: N—is the total number of genes B—is the total number of genes associated with a specific GO term n—is the number of genes in the top of the user's input list or in the target set when appropriate b—is the number of genes in the intersection. Enrichment = (b/n) / (B/N). Genes: For each GO term you can see the list of associated genes that appear in the optimal top of the list. Each gene name is specified by gene symbol followed by a short description of the gene. (XLSX) [file ppat.1004883.s019.xlsx]

## Sheet: Table S3
S3 Table : Gene Ontology enrichment analysis of biological processes
GO Term	Description	P-value	FDR q-value	Enrichment	N	B	n	b	Genes
GO:0006457	protein folding	2.31e-19	2.17e-15	4.98	5635	137	347	42	[CCT6A - chaperonin containing tcp1, subunit 6a (zeta 1), HSPA1B - heat shock 70kda protein 1b, LRPAP1 - low density lipoprotein receptor-related protein associated protein 1, DNAJA1 - dnaj (hsp40) homolog, subfamily a, member 1, CCT8 - chaperonin containing tcp1, subunit 8 (theta), FKBP10 - fk506 binding protein 10, 65 kda, TCP1 - t-complex 1, PPIB - peptidylprolyl isomerase b (cyclophilin b), C…
GO:0065008	regulation of biological quality	8.91e-17	4.19e-13	2.12	5635	866	347	113	[HSPA1B - heat shock 70kda protein 1b, ERAP1 - endoplasmic reticulum aminopeptidase 1, CDC42 - cell division cycle 42, AARS - alanyl-trna synthetase, PDIA4 - protein disulfide isomerase family a, member 4, DCD - dermcidin, ANXA5 - annexin a5, LDLR - low density lipoprotein receptor, BSG - basigin (ok blood group), CD59 - cd59 molecule, complement regulatory protein, ATP6AP2 - atpase, h+ transport…
GO:0006986	response to unfolded protein	2.78e-16	8.7e-13	6.32	5635	72	347	28	[HSPA1B - heat shock 70kda protein 1b, C19orf10 - chromosome 19 open reading frame 10, DNAJA1 - dnaj (hsp40) homolog, subfamily a, member 1, AARS - alanyl-trna synthetase, VAPB - vamp (vesicle-associated membrane protein)-associated protein b and c, ARFGAP1 - adp-ribosylation factor gtpase activating protein 1, ERO1L - ero1-like (s. cerevisiae), DCTN1 - dynactin 1, DNAJC3 - dnaj (hsp40) homolog, …
GO:0035966	response to topologically incorrect protein	9.75e-16	2.29e-12	6.06	5635	75	347	28	[HSPA1B - heat shock 70kda protein 1b, C19orf10 - chromosome 19 open reading frame 10, DNAJA1 - dnaj (hsp40) homolog, subfamily a, member 1, AARS - alanyl-trna synthetase, VAPB - vamp (vesicle-associated membrane protein)-associated protein b and c, ARFGAP1 - adp-ribosylation factor gtpase activating protein 1, ERO1L - ero1-like (s. cerevisiae), DCTN1 - dynactin 1, DNAJC3 - dnaj (hsp40) homolog, …
GO:0034976	response to endoplasmic reticulum stress	1.37e-14	2.58e-11	5.77	5635	76	347	27	[CCDC47 - coiled-coil domain containing 47, C19orf10 - chromosome 19 open reading frame 10, AARS - alanyl-trna synthetase, PDIA4 - protein disulfide isomerase family a, member 4, VAPB - vamp (vesicle-associated membrane protein)-associated protein b and c, ARFGAP1 - adp-ribosylation factor gtpase activating protein 1, TMX1 - thioredoxin-related transmembrane protein 1, DCTN1 - dynactin 1, ERO1L -…
GO:0044765	single-organism transport	1.61e-13	2.53e-10	1.92	5635	957	347	113	[DDOST - dolichyl-diphosphooligosaccharide--protein glycosyltransferase subunit (non-catalytic), CDC42 - cell division cycle 42, PDIA4 - protein disulfide isomerase family a, member 4, LDLR - low density lipoprotein receptor, DCTN1 - dynactin 1, BSG - basigin (ok blood group), ERP29 - endoplasmic reticulum protein 29, LMAN2 - lectin, mannose-binding 2, YWHAQ - tyrosine 3-monooxygenase/tryptophan …
GO:1902578	single-organism localization	1.96e-13	2.64e-10	1.87	5635	1023	347	118	[DDOST - dolichyl-diphosphooligosaccharide--protein glycosyltransferase subunit (non-catalytic), CDC42 - cell division cycle 42, PDIA4 - protein disulfide isomerase family a, member 4, LDLR - low density lipoprotein receptor, DCTN1 - dynactin 1, BSG - basigin (ok blood group), ERP29 - endoplasmic reticulum protein 29, LMAN2 - lectin, mannose-binding 2, YWHAQ - tyrosine 3-monooxygenase/tryptophan …
GO:0051234	establishment of localization	2.26e-13	2.65e-10	1.74	5635	1288	347	138	[DDOST - dolichyl-diphosphooligosaccharide--protein glycosyltransferase subunit (non-catalytic), CDC42 - cell division cycle 42, PDIA4 - protein disulfide isomerase family a, member 4, GDI2 - gdp dissociation inhibitor 2, LDLR - low density lipoprotein receptor, DCTN1 - dynactin 1, BSG - basigin (ok blood group), ERP29 - endoplasmic reticulum protein 29, LMAN2 - lectin, mannose-binding 2, LZTS2 -…
GO:0045184	establishment of protein localization	3.94e-13	4.12e-10	2.17	5635	643	347	86	[AP1B1 - adaptor-related protein complex 1, beta 1 subunit, AP1G1 - adaptor-related protein complex 1, gamma 1 subunit, DDOST - dolichyl-diphosphooligosaccharide--protein glycosyltransferase subunit (non-catalytic), CANX - calnexin, PDIA4 - protein disulfide isomerase family a, member 4, GDI2 - gdp dissociation inhibitor 2, VPS35 - vacuolar protein sorting 35 homolog (s. cerevisiae), ARFGAP1 - ad…
GO:0008104	protein localization	4.57e-13	4.3e-10	2.07	5635	738	347	94	[DNAJA1 - dnaj (hsp40) homolog, subfamily a, member 1, AP1B1 - adaptor-related protein complex 1, beta 1 subunit, AP1G1 - adaptor-related protein complex 1, gamma 1 subunit, DDOST - dolichyl-diphosphooligosaccharide--protein glycosyltransferase subunit (non-catalytic), CDC42 - cell division cycle 42, CANX - calnexin, PDIA4 - protein disulfide isomerase family a, member 4, GDI2 - gdp dissociation …
GO:0033036	macromolecule localization	7.54e-13	6.44e-10	2.05	5635	744	347	94	[DNAJA1 - dnaj (hsp40) homolog, subfamily a, member 1, AP1B1 - adaptor-related protein complex 1, beta 1 subunit, AP1G1 - adaptor-related protein complex 1, gamma 1 subunit, DDOST - dolichyl-diphosphooligosaccharide--protein glycosyltransferase subunit (non-catalytic), CDC42 - cell division cycle 42, CANX - calnexin, PDIA4 - protein disulfide isomerase family a, member 4, GDI2 - gdp dissociation …
GO:0006810	transport	1.02e-12	7.96e-10	1.74	5635	1244	347	133	[DDOST - dolichyl-diphosphooligosaccharide--protein glycosyltransferase subunit (non-catalytic), CDC42 - cell division cycle 42, PDIA4 - protein disulfide isomerase family a, member 4, GDI2 - gdp dissociation inhibitor 2, LDLR - low density lipoprotein receptor, DCTN1 - dynactin 1, BSG - basigin (ok blood group), ERP29 - endoplasmic reticulum protein 29, LMAN2 - lectin, mannose-binding 2, LZTS2 -…
GO:0015031	protein transport	1.37e-12	9.94e-10	2.18	5635	611	347	82	[AP1B1 - adaptor-related protein complex 1, beta 1 subunit, AP1G1 - adaptor-related protein complex 1, gamma 1 subunit, DDOST - dolichyl-diphosphooligosaccharide--protein glycosyltransferase subunit (non-catalytic), CANX - calnexin, PDIA4 - protein disulfide isomerase family a, member 4, GDI2 - gdp dissociation inhibitor 2, VPS35 - vacuolar protein sorting 35 homolog (s. cerevisiae), ARFGAP1 - ad…
GO:0051179	localization	1.56e-12	1.05e-09	1.66	5635	1415	347	145	[DNAJA1 - dnaj (hsp40) homolog, subfamily a, member 1, DDOST - dolichyl-diphosphooligosaccharide--protein glycosyltransferase subunit (non-catalytic), CDC42 - cell division cycle 42, PDIA4 - protein disulfide isomerase family a, member 4, GDI2 - gdp dissociation inhibitor 2, LDLR - low density lipoprotein receptor, DCTN1 - dynactin 1, BSG - basigin (ok blood group), ERP29 - endoplasmic reticulum …
GO:0044699	single-organism process	1.97e-12	1.23e-09	1.24	5635	3799	347	290	[HSPA1B - heat shock 70kda protein 1b, PRDX6 - peroxiredoxin 6, DNAJA1 - dnaj (hsp40) homolog, subfamily a, member 1, SACM1L - sac1 suppressor of actin mutations 1-like (yeast), PDIA4 - protein disulfide isomerase family a, member 4, AARS - alanyl-trna synthetase, PODXL - podocalyxin-like, LDHB - lactate dehydrogenase b, GDA - guanine deaminase, LDLR - low density lipoprotein receptor, LPCAT3 - l…
GO:0042221	response to chemical	6.76e-12	3.97e-09	1.87	5635	920	347	106	[HSPA1B - heat shock 70kda protein 1b, PRDX6 - peroxiredoxin 6, DNAJA1 - dnaj (hsp40) homolog, subfamily a, member 1, DDOST - dolichyl-diphosphooligosaccharide--protein glycosyltransferase subunit (non-catalytic), AARS - alanyl-trna synthetase, ANXA5 - annexin a5, DCTN1 - dynactin 1, BSG - basigin (ok blood group), TMED10 - transmembrane emp24-like trafficking protein 10 (yeast), ATP6V1G1 - atpas…
GO:0051649	establishment of localization in cell	1.74e-11	9.62e-09	1.94	5635	796	347	95	[AP1B1 - adaptor-related protein complex 1, beta 1 subunit, AP1G1 - adaptor-related protein complex 1, gamma 1 subunit, ATP2A2 - atpase, ca++ transporting, cardiac muscle, slow twitch 2, DDOST - dolichyl-diphosphooligosaccharide--protein glycosyltransferase subunit (non-catalytic), CANX - calnexin, CDC42 - cell division cycle 42, PDIA4 - protein disulfide isomerase family a, member 4, VPS35 - vac…
GO:0010033	response to organic substance	1.97e-11	1.03e-08	1.96	5635	761	347	92	[HSPA1B - heat shock 70kda protein 1b, DNAJA1 - dnaj (hsp40) homolog, subfamily a, member 1, DDOST - dolichyl-diphosphooligosaccharide--protein glycosyltransferase subunit (non-catalytic), DSG1 - desmoglein 1, AARS - alanyl-trna synthetase, ATP1A1 - atpase, na+/k+ transporting, alpha 1 polypeptide, ARFGAP1 - adp-ribosylation factor gtpase activating protein 1, SDF4 - stromal cell derived factor 4…
GO:0050896	response to stimulus	2.83e-11	1.4e-08	1.47	5635	2023	347	183	[HSPA1B - heat shock 70kda protein 1b, ERAP1 - endoplasmic reticulum aminopeptidase 1, PRDX6 - peroxiredoxin 6, DNAJA1 - dnaj (hsp40) homolog, subfamily a, member 1, DDOST - dolichyl-diphosphooligosaccharide--protein glycosyltransferase subunit (non-catalytic), CDC42 - cell division cycle 42, PDIA4 - protein disulfide isomerase family a, member 4, AARS - alanyl-trna synthetase, GDI2 - gdp dissoci…
GO:0007165	signal transduction	3.32e-11	1.56e-08	1.69	5635	1233	347	128	[DNAJA1 - dnaj (hsp40) homolog, subfamily a, member 1, CDC42 - cell division cycle 42, AARS - alanyl-trna synthetase, GDI2 - gdp dissociation inhibitor 2, ANXA5 - annexin a5, LDLR - low density lipoprotein receptor, DCTN1 - dynactin 1, BSG - basigin (ok blood group), CD59 - cd59 molecule, complement regulatory protein, PSMA1 - proteasome (prosome, macropain) subunit, alpha type, 1, LZTS2 - leucin…
GO:0006984	ER-nucleus signaling pathway	7.23e-11	3.24e-08	5.93	5635	52	347	19	[CCDC47 - coiled-coil domain containing 47, C19orf10 - chromosome 19 open reading frame 10, ATP2A2 - atpase, ca++ transporting, cardiac muscle, slow twitch 2, AARS - alanyl-trna synthetase, EIF2S1 - eukaryotic translation initiation factor 2, subunit 1 alpha, 35kda, VAPB - vamp (vesicle-associated membrane protein)-associated protein b and c, ARFGAP1 - adp-ribosylation factor gtpase activating pr…
GO:0016192	vesicle-mediated transport	1.66e-10	7.08e-08	2.38	5635	396	347	58	[AP1B1 - adaptor-related protein complex 1, beta 1 subunit, AP1G1 - adaptor-related protein complex 1, gamma 1 subunit, CANX - calnexin, VPS35 - vacuolar protein sorting 35 homolog (s. cerevisiae), ARFGAP1 - adp-ribosylation factor gtpase activating protein 1, SDF4 - stromal cell derived factor 4, LDLR - low density lipoprotein receptor, LMAN2 - lectin, mannose-binding 2, RAB14 - rab14, member ra…
GO:1902582	single-organism intracellular transport	2.55e-10	1.04e-07	2.1	5635	556	347	72	[AP1B1 - adaptor-related protein complex 1, beta 1 subunit, AP1G1 - adaptor-related protein complex 1, gamma 1 subunit, ATP2A2 - atpase, ca++ transporting, cardiac muscle, slow twitch 2, DDOST - dolichyl-diphosphooligosaccharide--protein glycosyltransferase subunit (non-catalytic), CDC42 - cell division cycle 42, VPS35 - vacuolar protein sorting 35 homolog (s. cerevisiae), ARFGAP1 - adp-ribosylat…
GO:0071702	organic substance transport	5.39e-10	2.11e-07	1.85	5635	807	347	92	[AP1B1 - adaptor-related protein complex 1, beta 1 subunit, AP1G1 - adaptor-related protein complex 1, gamma 1 subunit, DDOST - dolichyl-diphosphooligosaccharide--protein glycosyltransferase subunit (non-catalytic), CANX - calnexin, PDIA4 - protein disulfide isomerase family a, member 4, GDI2 - gdp dissociation inhibitor 2, SLC16A3 - solute carrier family 16 (monocarboxylate transporter), member …
GO:0030968	endoplasmic reticulum unfolded protein response	6.06e-10	2.28e-07	6	5635	46	347	17	[C19orf10 - chromosome 19 open reading frame 10, AARS - alanyl-trna synthetase, VAPB - vamp (vesicle-associated membrane protein)-associated protein b and c, EIF2S1 - eukaryotic translation initiation factor 2, subunit 1 alpha, 35kda, ARFGAP1 - adp-ribosylation factor gtpase activating protein 1, CALR - calreticulin, ERO1L - ero1-like (s. cerevisiae), DCTN1 - dynactin 1, DNAJB11 - dnaj (hsp40) ho…
GO:0046907	intracellular transport	8e-10	2.89e-07	1.94	5635	677	347	81	[AP1B1 - adaptor-related protein complex 1, beta 1 subunit, AP1G1 - adaptor-related protein complex 1, gamma 1 subunit, ATP2A2 - atpase, ca++ transporting, cardiac muscle, slow twitch 2, DDOST - dolichyl-diphosphooligosaccharide--protein glycosyltransferase subunit (non-catalytic), CDC42 - cell division cycle 42, VPS35 - vacuolar protein sorting 35 homolog (s. cerevisiae), ARFGAP1 - adp-ribosylat…
GO:0034620	cellular response to unfolded protein	8.96e-10	3.12e-07	5.87	5635	47	347	17	[C19orf10 - chromosome 19 open reading frame 10, AARS - alanyl-trna synthetase, VAPB - vamp (vesicle-associated membrane protein)-associated protein b and c, EIF2S1 - eukaryotic translation initiation factor 2, subunit 1 alpha, 35kda, ARFGAP1 - adp-ribosylation factor gtpase activating protein 1, CALR - calreticulin, DCTN1 - dynactin 1, ERO1L - ero1-like (s. cerevisiae), DNAJB11 - dnaj (hsp40) ho…
GO:0050878	regulation of body fluid levels	1.33e-09	4.45e-07	2.9	5635	213	347	38	[CAPZA1 - capping protein (actin filament) muscle z-line, alpha 1, ATP2A2 - atpase, ca++ transporting, cardiac muscle, slow twitch 2, ACTN4 - actinin, alpha 4, CDC42 - cell division cycle 42, PIK3R2 - phosphoinositide-3-kinase, regulatory subunit 2 (beta), ITGA2 - integrin, alpha 2 (cd49b, alpha 2 subunit of vla-2 receptor), ALDOA - aldolase a, fructose-bisphosphate, SLC16A3 - solute carrier fami…
GO:0035036	sperm-egg recognition	1.63e-09	5.29e-07	14.43	5635	9	347	8	[CCT6A - chaperonin containing tcp1, subunit 6a (zeta 1), CCT7 - chaperonin containing tcp1, subunit 7 (eta), CCT3 - chaperonin containing tcp1, subunit 3 (gamma), CCT8 - chaperonin containing tcp1, subunit 8 (theta), TCP1 - t-complex 1, CCT5 - chaperonin containing tcp1, subunit 5 (epsilon), CCT2 - chaperonin containing tcp1, subunit 2 (beta), CCT4 - chaperonin containing tcp1, subunit 4 (delta)]
GO:0007339	binding of sperm to zona pellucida	1.63e-09	5.11e-07	14.43	5635	9	347	8	[CCT6A - chaperonin containing tcp1, subunit 6a (zeta 1), CCT3 - chaperonin containing tcp1, subunit 3 (gamma), CCT7 - chaperonin containing tcp1, subunit 7 (eta), CCT8 - chaperonin containing tcp1, subunit 8 (theta), TCP1 - t-complex 1, CCT5 - chaperonin containing tcp1, subunit 5 (epsilon), CCT2 - chaperonin containing tcp1, subunit 2 (beta), CCT4 - chaperonin containing tcp1, subunit 4 (delta)]
GO:0007599	hemostasis	1.66e-09	5.02e-07	3.04	5635	187	347	35	[CAPZA1 - capping protein (actin filament) muscle z-line, alpha 1, ATP2A2 - atpase, ca++ transporting, cardiac muscle, slow twitch 2, ACTN4 - actinin, alpha 4, CDC42 - cell division cycle 42, PIK3R2 - phosphoinositide-3-kinase, regulatory subunit 2 (beta), ITGA2 - integrin, alpha 2 (cd49b, alpha 2 subunit of vla-2 receptor), ALDOA - aldolase a, fructose-bisphosphate, SLC16A3 - solute carrier fami…
GO:0035967	cellular response to topologically incorrect protein	1.9e-09	5.57e-07	5.63	5635	49	347	17	[C19orf10 - chromosome 19 open reading frame 10, AARS - alanyl-trna synthetase, EIF2S1 - eukaryotic translation initiation factor 2, subunit 1 alpha, 35kda, VAPB - vamp (vesicle-associated membrane protein)-associated protein b and c, ARFGAP1 - adp-ribosylation factor gtpase activating protein 1, CALR - calreticulin, DCTN1 - dynactin 1, ERO1L - ero1-like (s. cerevisiae), DNAJB11 - dnaj (hsp40) ho…
GO:0006184	GTP catabolic process	2.09e-09	5.96e-07	3.65	5635	120	347	27	[EEF2 - eukaryotic translation elongation factor 2, RAN - ran, member ras oncogene family, CDC42 - cell division cycle 42, EEF1A1 - eukaryotic translation elongation factor 1 alpha 1, RAB35 - rab35, member ras oncogene family, RAB10 - rab10, member ras oncogene family, RAB14 - rab14, member ras oncogene family, RAP1B - rap1b, member of ras oncogene family, RAP2B - rap2b, member of ras oncogene fa…
GO:1901069	guanosine-containing compound catabolic process	2.55e-09	7.04e-07	3.62	5635	121	347	27	[EEF2 - eukaryotic translation elongation factor 2, RAN - ran, member ras oncogene family, CDC42 - cell division cycle 42, EEF1A1 - eukaryotic translation elongation factor 1 alpha 1, RAB35 - rab35, member ras oncogene family, RAB10 - rab10, member ras oncogene family, RAB14 - rab14, member ras oncogene family, RAP1B - rap1b, member of ras oncogene family, RAP2B - rap2b, member of ras oncogene fa…
GO:0044763	single-organism cellular process	3.82e-09	1.03e-06	1.25	5635	3267	347	252	[HSPA1B - heat shock 70kda protein 1b, PRDX6 - peroxiredoxin 6, DNAJA1 - dnaj (hsp40) homolog, subfamily a, member 1, SACM1L - sac1 suppressor of actin mutations 1-like (yeast), PDIA4 - protein disulfide isomerase family a, member 4, AARS - alanyl-trna synthetase, PODXL - podocalyxin-like, LDHB - lactate dehydrogenase b, GDA - guanine deaminase, LDLR - low density lipoprotein receptor, LPCAT3 - l…
GO:0050817	coagulation	4.72e-09	1.23e-06	2.98	5635	185	347	34	[CAPZA1 - capping protein (actin filament) muscle z-line, alpha 1, ATP2A2 - atpase, ca++ transporting, cardiac muscle, slow twitch 2, ACTN4 - actinin, alpha 4, CDC42 - cell division cycle 42, PIK3R2 - phosphoinositide-3-kinase, regulatory subunit 2 (beta), ITGA2 - integrin, alpha 2 (cd49b, alpha 2 subunit of vla-2 receptor), ALDOA - aldolase a, fructose-bisphosphate, SLC16A3 - solute carrier fami…
GO:0007596	blood coagulation	4.72e-09	1.2e-06	2.98	5635	185	347	34	[CAPZA1 - capping protein (actin filament) muscle z-line, alpha 1, ATP2A2 - atpase, ca++ transporting, cardiac muscle, slow twitch 2, ACTN4 - actinin, alpha 4, CDC42 - cell division cycle 42, PIK3R2 - phosphoinositide-3-kinase, regulatory subunit 2 (beta), ITGA2 - integrin, alpha 2 (cd49b, alpha 2 subunit of vla-2 receptor), ALDOA - aldolase a, fructose-bisphosphate, SLC16A3 - solute carrier fami…
GO:0046039	GTP metabolic process	5.44e-09	1.34e-06	3.51	5635	125	347	27	[EEF2 - eukaryotic translation elongation factor 2, RAN - ran, member ras oncogene family, CDC42 - cell division cycle 42, EEF1A1 - eukaryotic translation elongation factor 1 alpha 1, RAB35 - rab35, member ras oncogene family, RAB10 - rab10, member ras oncogene family, RAB14 - rab14, member ras oncogene family, RAP1B - rap1b, member of ras oncogene family, RAP2B - rap2b, member of ras oncogene fa…
GO:0006987	activation of signaling protein activity involved in unfolded protein response	6.18e-09	1.49e-06	6.5	5635	35	347	14	[C19orf10 - chromosome 19 open reading frame 10, VAPB - vamp (vesicle-associated membrane protein)-associated protein b and c, EIF2S1 - eukaryotic translation initiation factor 2, subunit 1 alpha, 35kda, ARFGAP1 - adp-ribosylation factor gtpase activating protein 1, CALR - calreticulin, DCTN1 - dynactin 1, DNAJB11 - dnaj (hsp40) homolog, subfamily b, member 11, DNAJC3 - dnaj (hsp40) homolog, subf…
GO:1901068	guanosine-containing compound metabolic process	1.12e-08	2.63e-06	3.4	5635	129	347	27	[EEF2 - eukaryotic translation elongation factor 2, RAN - ran, member ras oncogene family, CDC42 - cell division cycle 42, EEF1A1 - eukaryotic translation elongation factor 1 alpha 1, RAB35 - rab35, member ras oncogene family, RAB10 - rab10, member ras oncogene family, RAB14 - rab14, member ras oncogene family, RAP1B - rap1b, member of ras oncogene family, RAP2B - rap2b, member of ras oncogene fa…
GO:0048193	Golgi vesicle transport	1.34e-08	3.06e-06	3.37	5635	130	347	27	[RAB1B - rab1b, member ras oncogene family, AP1B1 - adaptor-related protein complex 1, beta 1 subunit, SCAMP3 - secretory carrier membrane protein 3, AP1G1 - adaptor-related protein complex 1, gamma 1 subunit, CLTC - clathrin, heavy chain (hc), COPG1 - coatomer protein complex, subunit gamma 1, RAB10 - rab10, member ras oncogene family, ARFGAP1 - adp-ribosylation factor gtpase activating protein …
GO:0032075	positive regulation of nuclease activity	1.45e-08	3.25e-06	6.14	5635	37	347	14	[C19orf10 - chromosome 19 open reading frame 10, VAPB - vamp (vesicle-associated membrane protein)-associated protein b and c, EIF2S1 - eukaryotic translation initiation factor 2, subunit 1 alpha, 35kda, ARFGAP1 - adp-ribosylation factor gtpase activating protein 1, CALR - calreticulin, DCTN1 - dynactin 1, DNAJB11 - dnaj (hsp40) homolog, subfamily b, member 11, DNAJC3 - dnaj (hsp40) homolog, subf…
GO:0019882	antigen processing and presentation	1.79e-08	3.9e-06	3.53	5635	115	347	25	[ERAP1 - endoplasmic reticulum aminopeptidase 1, AP1B1 - adaptor-related protein complex 1, beta 1 subunit, DCTN4 - dynactin 4 (p62), AP1G1 - adaptor-related protein complex 1, gamma 1 subunit, CLTC - clathrin, heavy chain (hc), CANX - calnexin, RAB35 - rab35, member ras oncogene family, B2M - beta-2-microglobulin, RAB10 - rab10, member ras oncogene family, AZGP1 - alpha-2-glycoprotein 1, zinc-bi…
GO:0006928	cellular component movement	2.34e-08	5e-06	2.13	5635	427	347	56	[CAPZA1 - capping protein (actin filament) muscle z-line, alpha 1, DNAJA1 - dnaj (hsp40) homolog, subfamily a, member 1, CDC42 - cell division cycle 42, SLC16A3 - solute carrier family 16 (monocarboxylate transporter), member 3, PODXL - podocalyxin-like, DCTN1 - dynactin 1, BSG - basigin (ok blood group), ILK - integrin-linked kinase, CAPZB - capping protein (actin filament) muscle z-line, beta, …
GO:0009988	cell-cell recognition	2.68e-08	5.6e-06	11.81	5635	11	347	8	[CCT6A - chaperonin containing tcp1, subunit 6a (zeta 1), CCT3 - chaperonin containing tcp1, subunit 3 (gamma), CCT7 - chaperonin containing tcp1, subunit 7 (eta), CCT8 - chaperonin containing tcp1, subunit 8 (theta), TCP1 - t-complex 1, CCT5 - chaperonin containing tcp1, subunit 5 (epsilon), CCT2 - chaperonin containing tcp1, subunit 2 (beta), CCT4 - chaperonin containing tcp1, subunit 4 (delta)]
GO:0051084	'de novo' posttranslational protein folding	3.06e-08	6.25e-06	6.96	5635	28	347	12	[CCT6A - chaperonin containing tcp1, subunit 6a (zeta 1), ERO1L - ero1-like (s. cerevisiae), CCT7 - chaperonin containing tcp1, subunit 7 (eta), CCT3 - chaperonin containing tcp1, subunit 3 (gamma), CCT8 - chaperonin containing tcp1, subunit 8 (theta), UGGT1 - udp-glucose glycoprotein glucosyltransferase 1, TCP1 - t-complex 1, CCT5 - chaperonin containing tcp1, subunit 5 (epsilon), CCT2 - chapero…
GO:0032069	regulation of nuclease activity	3.2e-08	6.41e-06	5.83	5635	39	347	14	[C19orf10 - chromosome 19 open reading frame 10, VAPB - vamp (vesicle-associated membrane protein)-associated protein b and c, EIF2S1 - eukaryotic translation initiation factor 2, subunit 1 alpha, 35kda, ARFGAP1 - adp-ribosylation factor gtpase activating protein 1, CALR - calreticulin, DCTN1 - dynactin 1, DNAJB11 - dnaj (hsp40) homolog, subfamily b, member 11, DNAJC3 - dnaj (hsp40) homolog, subf…
GO:0051716	cellular response to stimulus	3.66e-08	7.16e-06	1.45	5635	1669	347	149	[HSPA1B - heat shock 70kda protein 1b, PRDX6 - peroxiredoxin 6, DNAJA1 - dnaj (hsp40) homolog, subfamily a, member 1, CDC42 - cell division cycle 42, PDIA4 - protein disulfide isomerase family a, member 4, AARS - alanyl-trna synthetase, GDI2 - gdp dissociation inhibitor 2, LDLR - low density lipoprotein receptor, ANXA5 - annexin a5, DCTN1 - dynactin 1, BSG - basigin (ok blood group), CD59 - cd59 …
GO:0018196	peptidyl-asparagine modification	4.58e-08	8.79e-06	4.68	5635	59	347	17	[MLEC - malectin, RPN2 - ribophorin ii, RPN1 - ribophorin i, UGGT1 - udp-glucose glycoprotein glucosyltransferase 1, DDOST - dolichyl-diphosphooligosaccharide--protein glycosyltransferase subunit (non-catalytic), CANX - calnexin, PRKCSH - protein kinase c substrate 80k-h, CALR - calreticulin, ALG5 - alg5, dolichyl-phosphate beta-glucosyltransferase, DAD1 - defender against cell death 1, STT3A - s…
GO:0018279	protein N-linked glycosylation via asparagine	4.58e-08	8.61e-06	4.68	5635	59	347	17	[MLEC - malectin, RPN2 - ribophorin ii, RPN1 - ribophorin i, UGGT1 - udp-glucose glycoprotein glucosyltransferase 1, DDOST - dolichyl-diphosphooligosaccharide--protein glycosyltransferase subunit (non-catalytic), CANX - calnexin, PRKCSH - protein kinase c substrate 80k-h, CALR - calreticulin, ALG5 - alg5, dolichyl-phosphate beta-glucosyltransferase, DAD1 - defender against cell death 1, STT3A - s…
GO:0006487	protein N-linked glycosylation	7.9e-08	1.46e-05	4.53	5635	61	347	17	[MLEC - malectin, RPN2 - ribophorin ii, RPN1 - ribophorin i, UGGT1 - udp-glucose glycoprotein glucosyltransferase 1, DDOST - dolichyl-diphosphooligosaccharide--protein glycosyltransferase subunit (non-catalytic), CANX - calnexin, PRKCSH - protein kinase c substrate 80k-h, CALR - calreticulin, ALG5 - alg5, dolichyl-phosphate beta-glucosyltransferase, DAD1 - defender against cell death 1, STT3A - s…
GO:0061024	membrane organization	7.98e-08	1.44e-05	2.17	5635	374	347	50	[AP1B1 - adaptor-related protein complex 1, beta 1 subunit, AP1G1 - adaptor-related protein complex 1, gamma 1 subunit, DDOST - dolichyl-diphosphooligosaccharide--protein glycosyltransferase subunit (non-catalytic), ARFGAP1 - adp-ribosylation factor gtpase activating protein 1, SFN - stratifin, BSG - basigin (ok blood group), RAB14 - rab14, member ras oncogene family, VAMP8 - vesicle-associated m…
GO:0070887	cellular response to chemical stimulus	1e-07	1.77e-05	1.83	5635	649	347	73	[HSPA1B - heat shock 70kda protein 1b, PRDX6 - peroxiredoxin 6, AARS - alanyl-trna synthetase, ATP1A1 - atpase, na+/k+ transporting, alpha 1 polypeptide, ARFGAP1 - adp-ribosylation factor gtpase activating protein 1, ERO1L - ero1-like (s. cerevisiae), DCTN1 - dynactin 1, RAB14 - rab14, member ras oncogene family, ATP6V0D1 - atpase, h+ transporting, lysosomal 38kda, v0 subunit d1, VKORC1L1 - vitam…
GO:0006458	'de novo' protein folding	1.2e-07	2.09e-05	6.29	5635	31	347	12	[CCT6A - chaperonin containing tcp1, subunit 6a (zeta 1), ERO1L - ero1-like (s. cerevisiae), CCT3 - chaperonin containing tcp1, subunit 3 (gamma), CCT7 - chaperonin containing tcp1, subunit 7 (eta), CCT8 - chaperonin containing tcp1, subunit 8 (theta), UGGT1 - udp-glucose glycoprotein glucosyltransferase 1, TCP1 - t-complex 1, CCT5 - chaperonin containing tcp1, subunit 5 (epsilon), CCT2 - chapero…
GO:0048002	antigen processing and presentation of peptide antigen	1.53e-07	2.61e-05	3.5	5635	102	347	22	[DYNC1H1 - dynein, cytoplasmic 1, heavy chain 1, ERAP1 - endoplasmic reticulum aminopeptidase 1, PSMB1 - proteasome (prosome, macropain) subunit, beta type, 1, PSMA7 - proteasome (prosome, macropain) subunit, alpha type, 7, AP1B1 - adaptor-related protein complex 1, beta 1 subunit, DYNC1I2 - dynein, cytoplasmic 1, intermediate chain 2, DCTN4 - dynactin 4 (p62), AP1G1 - adaptor-related protein com…
GO:0042592	homeostatic process	3.67e-07	6.16e-05	2.17	5635	336	347	45	[CCDC47 - coiled-coil domain containing 47, FIS1 - fission 1 (mitochondrial outer membrane) homolog (s. cerevisiae), STIM2 - stromal interaction molecule 2, ATP2A2 - atpase, ca++ transporting, cardiac muscle, slow twitch 2, ATP1A1 - atpase, na+/k+ transporting, alpha 1 polypeptide, PDIA4 - protein disulfide isomerase family a, member 4, LPCAT1 - lysophosphatidylcholine acyltransferase 1, ITGA2 - …
GO:0002376	immune system process	4.75e-07	7.83e-05	1.85	5635	562	347	64	[CAPZA1 - capping protein (actin filament) muscle z-line, alpha 1, ERAP1 - endoplasmic reticulum aminopeptidase 1, AP1B1 - adaptor-related protein complex 1, beta 1 subunit, DCTN4 - dynactin 4 (p62), AP1G1 - adaptor-related protein complex 1, gamma 1 subunit, DDOST - dolichyl-diphosphooligosaccharide--protein glycosyltransferase subunit (non-catalytic), CDC42 - cell division cycle 42, CANX - caln…
GO:0006886	intracellular protein transport	5.42e-07	8.78e-05	2.1	5635	363	347	47	[FIS1 - fission 1 (mitochondrial outer membrane) homolog (s. cerevisiae), RAN - ran, member ras oncogene family, AP1B1 - adaptor-related protein complex 1, beta 1 subunit, AP1G1 - adaptor-related protein complex 1, gamma 1 subunit, SNX4 - sorting nexin 4, CLTC - clathrin, heavy chain (hc), DDOST - dolichyl-diphosphooligosaccharide--protein glycosyltransferase subunit (non-catalytic), COPG1 - coat…
GO:0045454	cell redox homeostasis	8.02e-07	0.000128	5.41	5635	36	347	12	[TMX1 - thioredoxin-related transmembrane protein 1, ERO1L - ero1-like (s. cerevisiae), ERP44 - endoplasmic reticulum protein 44, P4HB - prolyl 4-hydroxylase, beta polypeptide, TXNDC12 - thioredoxin domain containing 12 (endoplasmic reticulum), PDIA4 - protein disulfide isomerase family a, member 4, DNAJC10 - dnaj (hsp40) homolog, subfamily c, member 10, PDIA6 - protein disulfide isomerase family…
GO:0007264	small GTPase mediated signal transduction	8.03e-07	0.000126	2.57	5635	196	347	31	[RAB1B - rab1b, member ras oncogene family, RAN - ran, member ras oncogene family, CDC42 - cell division cycle 42, RAB35 - rab35, member ras oncogene family, PIK3R2 - phosphoinositide-3-kinase, regulatory subunit 2 (beta), GDI2 - gdp dissociation inhibitor 2, CFL1 - cofilin 1 (non-muscle), DHCR24 - 24-dehydrocholesterol reductase, RAB10 - rab10, member ras oncogene family, RHOC - ras homolog fami…
GO:0008037	cell recognition	1.05e-06	0.000162	7.31	5635	20	347	9	[CCT6A - chaperonin containing tcp1, subunit 6a (zeta 1), CCT3 - chaperonin containing tcp1, subunit 3 (gamma), CCT7 - chaperonin containing tcp1, subunit 7 (eta), CCT8 - chaperonin containing tcp1, subunit 8 (theta), TCP1 - t-complex 1, RTN4 - reticulon 4, CCT5 - chaperonin containing tcp1, subunit 5 (epsilon), CCT2 - chaperonin containing tcp1, subunit 2 (beta), CCT4 - chaperonin containing tcp…
GO:0061077	chaperone-mediated protein folding	1.14e-06	0.000173	5.76	5635	31	347	11	[CALR - calreticulin, ERO1L - ero1-like (s. cerevisiae), PTGES3 - prostaglandin e synthase 3 (cytosolic), FKBP10 - fk506 binding protein 10, 65 kda, PPIB - peptidylprolyl isomerase b (cyclophilin b), FKBP4 - fk506 binding protein 4, 59kda, CANX - calnexin, LEPRE1 - leucine proline-enriched proteoglycan (leprecan) 1, PDIA4 - protein disulfide isomerase family a, member 4, HSPH1 - heat shock 105kda…
GO:0006090	pyruvate metabolic process	1.55e-06	0.000231	5.13	5635	38	347	12	[LDHB - lactate dehydrogenase b, PGK1 - phosphoglycerate kinase 1, GAPDH - glyceraldehyde-3-phosphate dehydrogenase, BSG - basigin (ok blood group), TPI1 - triosephosphate isomerase 1, LDHA - lactate dehydrogenase a, GPI - glucose-6-phosphate isomerase, PKM - pyruvate kinase, muscle, ALDOA - aldolase a, fructose-bisphosphate, ENO1 - enolase 1, (alpha), ALDOC - aldolase c, fructose-bisphosphate, S…
GO:0032940	secretion by cell	1.6e-06	0.000235	2.99	5635	125	347	23	[CAP1 - cap, adenylate cyclase-associated protein 1 (yeast), RAB3D - rab3d, member ras oncogene family, ACTN4 - actinin, alpha 4, CANX - calnexin, PDIA4 - protein disulfide isomerase family a, member 4, GNAS - gnas complex locus, ALDOA - aldolase a, fructose-bisphosphate, CFL1 - cofilin 1 (non-muscle), CALU - calumenin, SDF4 - stromal cell derived factor 4, VAMP3 - vesicle-associated membrane pro…
GO:0002474	antigen processing and presentation of peptide antigen via MHC class I	1.7e-06	0.000246	4.13	5635	59	347	15	[ERAP1 - endoplasmic reticulum aminopeptidase 1, PSMB1 - proteasome (prosome, macropain) subunit, beta type, 1, PSMA7 - proteasome (prosome, macropain) subunit, alpha type, 7, PSMA3 - proteasome (prosome, macropain) subunit, alpha type, 3, CANX - calnexin, PSMB7 - proteasome (prosome, macropain) subunit, beta type, 7, B2M - beta-2-microglobulin, AZGP1 - alpha-2-glycoprotein 1, zinc-binding, CALR …
GO:0048518	positive regulation of biological process	1.84e-06	0.000262	1.42	5635	1471	347	129	[HSPA1B - heat shock 70kda protein 1b, ERAP1 - endoplasmic reticulum aminopeptidase 1, DNAJA1 - dnaj (hsp40) homolog, subfamily a, member 1, CDC42 - cell division cycle 42, PODXL - podocalyxin-like, LDLR - low density lipoprotein receptor, DCTN1 - dynactin 1, LMAN2 - lectin, mannose-binding 2, CD59 - cd59 molecule, complement regulatory protein, ATP6AP2 - atpase, h+ transporting, lysosomal access…
GO:0071310	cellular response to organic substance	2.31e-06	0.000324	1.8	5635	550	347	61	[AARS - alanyl-trna synthetase, ATP1A1 - atpase, na+/k+ transporting, alpha 1 polypeptide, ARFGAP1 - adp-ribosylation factor gtpase activating protein 1, ERO1L - ero1-like (s. cerevisiae), DCTN1 - dynactin 1, RAB14 - rab14, member ras oncogene family, ATP6V0D1 - atpase, h+ transporting, lysosomal 38kda, v0 subunit d1, ATP6V1G1 - atpase, h+ transporting, lysosomal 13kda, v1 subunit g1, SOGA1 - sup…
GO:0030168	platelet activation	2.34e-06	0.000324	3.48	5635	84	347	18	[CAP1 - cap, adenylate cyclase-associated protein 1 (yeast), STX4 - syntaxin 4, GNB1 - guanine nucleotide binding protein (g protein), beta polypeptide 1, ACTN4 - actinin, alpha 4, ALDOA - aldolase a, fructose-bisphosphate, GNAI3 - guanine nucleotide binding protein (g protein), alpha inhibiting activity polypeptide 3, CFL1 - cofilin 1 (non-muscle), ITPR3 - inositol 1,4,5-trisphosphate receptor, …
GO:0043687	post-translational protein modification	3.1e-06	0.000423	3.28	5635	94	347	19	[MLEC - malectin, RPN2 - ribophorin ii, RPN1 - ribophorin i, UGGT1 - udp-glucose glycoprotein glucosyltransferase 1, DDOST - dolichyl-diphosphooligosaccharide--protein glycosyltransferase subunit (non-catalytic), CANX - calnexin, PRKCSH - protein kinase c substrate 80k-h, CALR - calreticulin, ALG5 - alg5, dolichyl-phosphate beta-glucosyltransferase, DAD1 - defender against cell death 1, PIGU - ph…
GO:0002478	antigen processing and presentation of exogenous peptide antigen	3.1e-06	0.000417	3.28	5635	94	347	19	[DYNC1H1 - dynein, cytoplasmic 1, heavy chain 1, PSMB1 - proteasome (prosome, macropain) subunit, beta type, 1, AP1B1 - adaptor-related protein complex 1, beta 1 subunit, PSMA7 - proteasome (prosome, macropain) subunit, alpha type, 7, DYNC1I2 - dynein, cytoplasmic 1, intermediate chain 2, DCTN4 - dynactin 4 (p62), AP1G1 - adaptor-related protein complex 1, gamma 1 subunit, PSMA3 - proteasome (pro…
GO:0030198	extracellular matrix organization	3.36e-06	0.000444	3.04	5635	112	347	21	[CAPNS1 - calpain, small subunit 1, SERPINH1 - serpin peptidase inhibitor, clade h (heat shock protein 47), member 1, (collagen binding protein 1), PPIB - peptidylprolyl isomerase b (cyclophilin b), P4HB - prolyl 4-hydroxylase, beta polypeptide, NCSTN - nicastrin, P4HA1 - prolyl 4-hydroxylase, alpha polypeptide i, SERPINB5 - serpin peptidase inhibitor, clade b (ovalbumin), member 5, LEPRE1 - leuc…
GO:0043062	extracellular structure organization	3.36e-06	0.000438	3.04	5635	112	347	21	[CAPNS1 - calpain, small subunit 1, SERPINH1 - serpin peptidase inhibitor, clade h (heat shock protein 47), member 1, (collagen binding protein 1), PPIB - peptidylprolyl isomerase b (cyclophilin b), P4HB - prolyl 4-hydroxylase, beta polypeptide, NCSTN - nicastrin, P4HA1 - prolyl 4-hydroxylase, alpha polypeptide i, SERPINB5 - serpin peptidase inhibitor, clade b (ovalbumin), member 5, LEPRE1 - leuc…
GO:0046903	secretion	4.22e-06	0.000543	2.69	5635	151	347	25	[ACTN4 - actinin, alpha 4, CANX - calnexin, PDIA4 - protein disulfide isomerase family a, member 4, ALDOA - aldolase a, fructose-bisphosphate, CFL1 - cofilin 1 (non-muscle), SDF4 - stromal cell derived factor 4, ERP29 - endoplasmic reticulum protein 29, STX7 - syntaxin 7, CHP1 - calcineurin-like ef-hand protein 1, TMED10 - transmembrane emp24-like trafficking protein 10 (yeast), CAP1 - cap, adeny…
GO:0019884	antigen processing and presentation of exogenous antigen	4.32e-06	0.000548	3.21	5635	96	347	19	[DYNC1H1 - dynein, cytoplasmic 1, heavy chain 1, PSMB1 - proteasome (prosome, macropain) subunit, beta type, 1, AP1B1 - adaptor-related protein complex 1, beta 1 subunit, PSMA7 - proteasome (prosome, macropain) subunit, alpha type, 7, DYNC1I2 - dynein, cytoplasmic 1, intermediate chain 2, DCTN4 - dynactin 4 (p62), AP1G1 - adaptor-related protein complex 1, gamma 1 subunit, PSMA3 - proteasome (pro…
GO:0006096	glycolytic process	4.34e-06	0.000544	6.35	5635	23	347	9	[PGK1 - phosphoglycerate kinase 1, GAPDH - glyceraldehyde-3-phosphate dehydrogenase, TPI1 - triosephosphate isomerase 1, LDHA - lactate dehydrogenase a, GPI - glucose-6-phosphate isomerase, PKM - pyruvate kinase, muscle, ALDOA - aldolase a, fructose-bisphosphate, ENO1 - enolase 1, (alpha), ALDOC - aldolase c, fructose-bisphosphate]
GO:0044707	single-multicellular organism process	5.19e-06	0.000642	1.62	5635	770	347	77	[CAPZA1 - capping protein (actin filament) muscle z-line, alpha 1, ATP2A2 - atpase, ca++ transporting, cardiac muscle, slow twitch 2, CDC42 - cell division cycle 42, ATP1A1 - atpase, na+/k+ transporting, alpha 1 polypeptide, AARS - alanyl-trna synthetase, SLC16A3 - solute carrier family 16 (monocarboxylate transporter), member 3, FLII - flightless i homolog (drosophila), SFN - stratifin, ANXA5 - …
GO:0032879	regulation of localization	5.22e-06	0.000637	1.71	5635	627	347	66	[DNAJA1 - dnaj (hsp40) homolog, subfamily a, member 1, AP1G1 - adaptor-related protein complex 1, gamma 1 subunit, CDC42 - cell division cycle 42, ATP1A1 - atpase, na+/k+ transporting, alpha 1 polypeptide, PODXL - podocalyxin-like, SFN - stratifin, ERO1L - ero1-like (s. cerevisiae), LMAN2 - lectin, mannose-binding 2, RAB14 - rab14, member ras oncogene family, ACSL3 - acyl-coa synthetase long-chai…
GO:0044281	small molecule metabolic process	7.22e-06	0.00087	1.46	5635	1175	347	106	[HSPA1B - heat shock 70kda protein 1b, PAICS - phosphoribosylaminoimidazole carboxylase, phosphoribosylaminoimidazole succinocarboxamide synthetase, SACM1L - sac1 suppressor of actin mutations 1-like (yeast), CDC42 - cell division cycle 42, AARS - alanyl-trna synthetase, LDHB - lactate dehydrogenase b, GDA - guanine deaminase, LDLR - low density lipoprotein receptor, BSG - basigin (ok blood group…
GO:0032501	multicellular organismal process	7.33e-06	0.000873	1.61	5635	777	347	77	[CAPZA1 - capping protein (actin filament) muscle z-line, alpha 1, ATP2A2 - atpase, ca++ transporting, cardiac muscle, slow twitch 2, CDC42 - cell division cycle 42, ATP1A1 - atpase, na+/k+ transporting, alpha 1 polypeptide, AARS - alanyl-trna synthetase, SLC16A3 - solute carrier family 16 (monocarboxylate transporter), member 3, FLII - flightless i homolog (drosophila), SFN - stratifin, ANXA5 - …
GO:0065007	biological regulation	7.42e-06	0.000872	1.2	5635	3204	347	236	[HSPA1B - heat shock 70kda protein 1b, DNAJA1 - dnaj (hsp40) homolog, subfamily a, member 1, PDIA4 - protein disulfide isomerase family a, member 4, AARS - alanyl-trna synthetase, GDI2 - gdp dissociation inhibitor 2, DCD - dermcidin, PODXL - podocalyxin-like, LDLR - low density lipoprotein receptor, LPCAT3 - lysophosphatidylcholine acyltransferase 3, BSG - basigin (ok blood group), LMAN2 - lectin…
GO:1900739	regulation of protein insertion into mitochondrial membrane involved in apoptotic signaling pathway	7.45e-06	0.000864	8.12	5635	14	347	7	[SFN - stratifin, YWHAH - tyrosine 3-monooxygenase/tryptophan 5-monooxygenase activation protein, eta polypeptide, YWHAG - tyrosine 3-monooxygenase/tryptophan 5-monooxygenase activation protein, gamma polypeptide, YWHAZ - tyrosine 3-monooxygenase/tryptophan 5-monooxygenase activation protein, zeta polypeptide, YWHAQ - tyrosine 3-monooxygenase/tryptophan 5-monooxygenase activation protein, theta p…
GO:1900740	positive regulation of protein insertion into mitochondrial membrane involved in apoptotic signaling pathway	7.45e-06	0.000854	8.12	5635	14	347	7	[SFN - stratifin, YWHAH - tyrosine 3-monooxygenase/tryptophan 5-monooxygenase activation protein, eta polypeptide, YWHAG - tyrosine 3-monooxygenase/tryptophan 5-monooxygenase activation protein, gamma polypeptide, YWHAZ - tyrosine 3-monooxygenase/tryptophan 5-monooxygenase activation protein, zeta polypeptide, YWHAQ - tyrosine 3-monooxygenase/tryptophan 5-monooxygenase activation protein, theta p…
GO:0098602	single organism cell adhesion	7.81e-06	0.000885	3.21	5635	91	347	18	[PKP3 - plakophilin 3, DSG1 - desmoglein 1, CDC42 - cell division cycle 42, EZR - ezrin, GNAS - gnas complex locus, CD44 - cd44 molecule (indian blood group), JUP - junction plakoglobin, S100A9 - s100 calcium binding protein a9, HSPB1 - heat shock 27kda protein 1, EGFR - epidermal growth factor receptor, VAMP3 - vesicle-associated membrane protein 3, DSP - desmoplakin, RAC1 - ras-related c3 botul…
GO:0042981	regulation of apoptotic process	1.02e-05	0.00114	1.79	5635	500	347	55	[HSPA1B - heat shock 70kda protein 1b, DNAJA1 - dnaj (hsp40) homolog, subfamily a, member 1, CDC42 - cell division cycle 42, AARS - alanyl-trna synthetase, ANXA5 - annexin a5, SFN - stratifin, CD59 - cd59 molecule, complement regulatory protein, GPI - glucose-6-phosphate isomerase, PSMA1 - proteasome (prosome, macropain) subunit, alpha type, 1, YWHAQ - tyrosine 3-monooxygenase/tryptophan 5-monoox…
GO:0019725	cellular homeostasis	1.03e-05	0.00114	2.41	5635	189	347	28	[FIS1 - fission 1 (mitochondrial outer membrane) homolog (s. cerevisiae), STIM2 - stromal interaction molecule 2, ATP2A2 - atpase, ca++ transporting, cardiac muscle, slow twitch 2, PDIA4 - protein disulfide isomerase family a, member 4, ATP1A1 - atpase, na+/k+ transporting, alpha 1 polypeptide, VAPB - vamp (vesicle-associated membrane protein)-associated protein b and c, ALDOA - aldolase a, fruct…
GO:0032880	regulation of protein localization	1.04e-05	0.00113	2.32	5635	210	347	30	[FIS1 - fission 1 (mitochondrial outer membrane) homolog (s. cerevisiae), DNAJA1 - dnaj (hsp40) homolog, subfamily a, member 1, CLTC - clathrin, heavy chain (hc), CDC42 - cell division cycle 42, JUP - junction plakoglobin, EGFR - epidermal growth factor receptor, SFN - stratifin, ACSL3 - acyl-coa synthetase long-chain family member 3, RAB14 - rab14, member ras oncogene family, LZTS2 - leucine zip…
GO:0006950	response to stress	1.12e-05	0.00122	1.51	5635	976	347	91	[HSPA1B - heat shock 70kda protein 1b, CAPZA1 - capping protein (actin filament) muscle z-line, alpha 1, PRDX6 - peroxiredoxin 6, DNAJA1 - dnaj (hsp40) homolog, subfamily a, member 1, DDOST - dolichyl-diphosphooligosaccharide--protein glycosyltransferase subunit (non-catalytic), CDC42 - cell division cycle 42, PDIA4 - protein disulfide isomerase family a, member 4, AARS - alanyl-trna synthetase, …
GO:0050789	regulation of biological process	1.15e-05	0.00122	1.2	5635	3066	347	227	[HSPA1B - heat shock 70kda protein 1b, DNAJA1 - dnaj (hsp40) homolog, subfamily a, member 1, AARS - alanyl-trna synthetase, PDIA4 - protein disulfide isomerase family a, member 4, GDI2 - gdp dissociation inhibitor 2, PODXL - podocalyxin-like, LDLR - low density lipoprotein receptor, LPCAT3 - lysophosphatidylcholine acyltransferase 3, BSG - basigin (ok blood group), LMAN2 - lectin, mannose-binding…
GO:0006486	protein glycosylation	1.26e-05	0.00133	3.11	5635	94	347	18	[MLEC - malectin, RPN2 - ribophorin ii, RPN1 - ribophorin i, UGGT1 - udp-glucose glycoprotein glucosyltransferase 1, DDOST - dolichyl-diphosphooligosaccharide--protein glycosyltransferase subunit (non-catalytic), CANX - calnexin, SDF2 - stromal cell-derived factor 2, PRKCSH - protein kinase c substrate 80k-h, CALR - calreticulin, ALG5 - alg5, dolichyl-phosphate beta-glucosyltransferase, DAD1 - de…
GO:0043413	macromolecule glycosylation	1.26e-05	0.00131	3.11	5635	94	347	18	[MLEC - malectin, RPN2 - ribophorin ii, RPN1 - ribophorin i, UGGT1 - udp-glucose glycoprotein glucosyltransferase 1, DDOST - dolichyl-diphosphooligosaccharide--protein glycosyltransferase subunit (non-catalytic), CANX - calnexin, SDF2 - stromal cell-derived factor 2, PRKCSH - protein kinase c substrate 80k-h, CALR - calreticulin, ALG5 - alg5, dolichyl-phosphate beta-glucosyltransferase, DAD1 - de…
GO:0043067	regulation of programmed cell death	1.29e-05	0.00134	1.77	5635	504	347	55	[HSPA1B - heat shock 70kda protein 1b, DNAJA1 - dnaj (hsp40) homolog, subfamily a, member 1, CDC42 - cell division cycle 42, AARS - alanyl-trna synthetase, ANXA5 - annexin a5, SFN - stratifin, CD59 - cd59 molecule, complement regulatory protein, GPI - glucose-6-phosphate isomerase, PSMA1 - proteasome (prosome, macropain) subunit, alpha type, 1, YWHAQ - tyrosine 3-monooxygenase/tryptophan 5-monoox…
GO:0016337	single organismal cell-cell adhesion	1.3e-05	0.00133	3.37	5635	77	347	16	[PKP3 - plakophilin 3, DSG1 - desmoglein 1, CDC42 - cell division cycle 42, EZR - ezrin, CD44 - cd44 molecule (indian blood group), GNAS - gnas complex locus, JUP - junction plakoglobin, S100A9 - s100 calcium binding protein a9, HSPB1 - heat shock 27kda protein 1, EGFR - epidermal growth factor receptor, DSP - desmoplakin, VCL - vinculin, ITGA6 - integrin, alpha 6, RAP2B - rap2b, member of ras on…
GO:0070201	regulation of establishment of protein localization	1.34e-05	0.00136	2.47	5635	171	347	26	[FIS1 - fission 1 (mitochondrial outer membrane) homolog (s. cerevisiae), DNAJA1 - dnaj (hsp40) homolog, subfamily a, member 1, CDC42 - cell division cycle 42, JUP - junction plakoglobin, EGFR - epidermal growth factor receptor, SFN - stratifin, ACSL3 - acyl-coa synthetase long-chain family member 3, YWHAQ - tyrosine 3-monooxygenase/tryptophan 5-monooxygenase activation protein, theta polypeptide…
GO:0044723	single-organism carbohydrate metabolic process	1.44e-05	0.00144	2.21	5635	235	347	32	[PGK1 - phosphoglycerate kinase 1, TPI1 - triosephosphate isomerase 1, DDOST - dolichyl-diphosphooligosaccharide--protein glycosyltransferase subunit (non-catalytic), CANX - calnexin, TKT - transketolase, PGD - phosphogluconate dehydrogenase, SDF2 - stromal cell-derived factor 2, ALDOA - aldolase a, fructose-bisphosphate, ALDOC - aldolase c, fructose-bisphosphate, ALG5 - alg5, dolichyl-phosphate …
GO:0006892	post-Golgi vesicle-mediated transport	1.68e-05	0.00166	3.67	5635	62	347	14	[AP1B1 - adaptor-related protein complex 1, beta 1 subunit, STX4 - syntaxin 4, AP1G1 - adaptor-related protein complex 1, gamma 1 subunit, SCAMP3 - secretory carrier membrane protein 3, CLTC - clathrin, heavy chain (hc), CLINT1 - clathrin interactor 1, TXNDC5 - thioredoxin domain containing 5 (endoplasmic reticulum), RAB10 - rab10, member ras oncogene family, VAMP3 - vesicle-associated membrane p…
GO:0070085	glycosylation	1.7e-05	0.00167	3.04	5635	96	347	18	[MLEC - malectin, RPN2 - ribophorin ii, RPN1 - ribophorin i, UGGT1 - udp-glucose glycoprotein glucosyltransferase 1, DDOST - dolichyl-diphosphooligosaccharide--protein glycosyltransferase subunit (non-catalytic), CANX - calnexin, SDF2 - stromal cell-derived factor 2, PRKCSH - protein kinase c substrate 80k-h, CALR - calreticulin, ALG5 - alg5, dolichyl-phosphate beta-glucosyltransferase, DAD1 - de…
GO:0010562	positive regulation of phosphorus metabolic process	2.44e-05	0.00237	2.04	5635	286	347	36	[C19orf10 - chromosome 19 open reading frame 10, CDC42 - cell division cycle 42, VAPB - vamp (vesicle-associated membrane protein)-associated protein b and c, SQSTM1 - sequestosome 1, ARFGAP1 - adp-ribosylation factor gtpase activating protein 1, EGFR - epidermal growth factor receptor, DCTN1 - dynactin 1, DNAJC3 - dnaj (hsp40) homolog, subfamily c, member 3, ATP6V0D1 - atpase, h+ transporting, l…
GO:0045937	positive regulation of phosphate metabolic process	2.44e-05	0.00234	2.04	5635	286	347	36	[C19orf10 - chromosome 19 open reading frame 10, CDC42 - cell division cycle 42, VAPB - vamp (vesicle-associated membrane protein)-associated protein b and c, SQSTM1 - sequestosome 1, ARFGAP1 - adp-ribosylation factor gtpase activating protein 1, EGFR - epidermal growth factor receptor, DCTN1 - dynactin 1, DNAJC3 - dnaj (hsp40) homolog, subfamily c, member 3, ATP6V0D1 - atpase, h+ transporting, l…
GO:0010941	regulation of cell death	2.49e-05	0.00236	1.72	5635	528	347	56	[HSPA1B - heat shock 70kda protein 1b, DNAJA1 - dnaj (hsp40) homolog, subfamily a, member 1, CDC42 - cell division cycle 42, AARS - alanyl-trna synthetase, SFN - stratifin, ANXA5 - annexin a5, CD59 - cd59 molecule, complement regulatory protein, GPI - glucose-6-phosphate isomerase, PSMA1 - proteasome (prosome, macropain) subunit, alpha type, 1, YWHAQ - tyrosine 3-monooxygenase/tryptophan 5-monoox…
GO:0002479	antigen processing and presentation of exogenous peptide antigen via MHC class I, TAP-dependent	3.13e-05	0.00294	4.25	5635	42	347	11	[CALR - calreticulin, PSMB1 - proteasome (prosome, macropain) subunit, beta type, 1, PSMA7 - proteasome (prosome, macropain) subunit, alpha type, 7, SEC61A1 - sec61 alpha 1 subunit (s. cerevisiae), PSMA3 - proteasome (prosome, macropain) subunit, alpha type, 3, PSMA1 - proteasome (prosome, macropain) subunit, alpha type, 1, PSMB7 - proteasome (prosome, macropain) subunit, beta type, 7, CYBA - cyt…
GO:0044712	single-organism catabolic process	3.24e-05	0.00301	1.67	5635	584	347	60	[HSPA1B - heat shock 70kda protein 1b, PRDX6 - peroxiredoxin 6, PGK1 - phosphoglycerate kinase 1, CDC42 - cell division cycle 42, NCEH1 - neutral cholesterol ester hydrolase 1, TKT - transketolase, PGD - phosphogluconate dehydrogenase, GDA - guanine deaminase, RAB14 - rab14, member ras oncogene family, LDHA - lactate dehydrogenase a, GPI - glucose-6-phosphate isomerase, ATL3 - atlastin gtpase 3, …
GO:0003012	muscle system process	3.54e-05	0.00327	3.9	5635	50	347	12	[TPM4 - tropomyosin 4, FLII - flightless i homolog (drosophila), COL4A3BP - collagen, type iv, alpha 3 (goodpasture antigen) binding protein, TPM2 - tropomyosin 2 (beta), TPM3 - tropomyosin 3, ATP2A2 - atpase, ca++ transporting, cardiac muscle, slow twitch 2, VCL - vinculin, ATP1A1 - atpase, na+/k+ transporting, alpha 1 polypeptide, ASPH - aspartate beta-hydroxylase, ALDOA - aldolase a, fructose-…
GO:0002431	Fc receptor mediated stimulatory signaling pathway	3.97e-05	0.00363	4.15	5635	43	347	11	[ITPR3 - inositol 1,4,5-trisphosphate receptor, type 3, HSP90AA1 - heat shock protein 90kda alpha (cytosolic), class a member 1, ARPC2 - actin related protein 2/3 complex, subunit 2, 34kda, PRKCD - protein kinase c, delta, RAC1 - ras-related c3 botulinum toxin substrate 1 (rho family, small gtp binding protein rac1), HSP90AB1 - heat shock protein 90kda alpha (cytosolic), class b member 1, CDC42 -…
GO:0002433	immune response-regulating cell surface receptor signaling pathway involved in phagocytosis	3.97e-05	0.00359	4.15	5635	43	347	11	[ITPR3 - inositol 1,4,5-trisphosphate receptor, type 3, HSP90AA1 - heat shock protein 90kda alpha (cytosolic), class a member 1, ARPC2 - actin related protein 2/3 complex, subunit 2, 34kda, PRKCD - protein kinase c, delta, RAC1 - ras-related c3 botulinum toxin substrate 1 (rho family, small gtp binding protein rac1), HSP90AB1 - heat shock protein 90kda alpha (cytosolic), class b member 1, CDC42 -…
GO:0042590	antigen processing and presentation of exogenous peptide antigen via MHC class I	3.97e-05	0.00356	4.15	5635	43	347	11	[CALR - calreticulin, PSMB1 - proteasome (prosome, macropain) subunit, beta type, 1, PSMA7 - proteasome (prosome, macropain) subunit, alpha type, 7, SEC61A1 - sec61 alpha 1 subunit (s. cerevisiae), PSMA3 - proteasome (prosome, macropain) subunit, alpha type, 3, PSMA1 - proteasome (prosome, macropain) subunit, alpha type, 1, PSMB7 - proteasome (prosome, macropain) subunit, beta type, 7, PSMD2 - pr…
GO:0038096	Fc-gamma receptor signaling pathway involved in phagocytosis	3.97e-05	0.00352	4.15	5635	43	347	11	[ITPR3 - inositol 1,4,5-trisphosphate receptor, type 3, HSP90AA1 - heat shock protein 90kda alpha (cytosolic), class a member 1, ARPC2 - actin related protein 2/3 complex, subunit 2, 34kda, PRKCD - protein kinase c, delta, RAC1 - ras-related c3 botulinum toxin substrate 1 (rho family, small gtp binding protein rac1), HSP90AB1 - heat shock protein 90kda alpha (cytosolic), class b member 1, CDC42 -…
GO:0038094	Fc-gamma receptor signaling pathway	3.97e-05	0.00349	4.15	5635	43	347	11	[ITPR3 - inositol 1,4,5-trisphosphate receptor, type 3, HSP90AA1 - heat shock protein 90kda alpha (cytosolic), class a member 1, ARPC2 - actin related protein 2/3 complex, subunit 2, 34kda, PRKCD - protein kinase c, delta, RAC1 - ras-related c3 botulinum toxin substrate 1 (rho family, small gtp binding protein rac1), HSP90AB1 - heat shock protein 90kda alpha (cytosolic), class b member 1, CDC42 -…
GO:0006887	exocytosis	4.1e-05	0.00357	3.09	5635	84	347	16	[CAP1 - cap, adenylate cyclase-associated protein 1 (yeast), RAB3D - rab3d, member ras oncogene family, ACTN4 - actinin, alpha 4, ALDOA - aldolase a, fructose-bisphosphate, CFL1 - cofilin 1 (non-muscle), SDF4 - stromal cell derived factor 4, CALU - calumenin, VAMP3 - vesicle-associated membrane protein 3, RAB11B - rab11b, member ras oncogene family, MIA3 - melanoma inhibitory activity family, mem…
GO:0008610	lipid biosynthetic process	4.97e-05	0.00429	2.29	5635	184	347	26	[AGPAT9 - 1-acylglycerol-3-phosphate o-acyltransferase 9, SACM1L - sac1 suppressor of actin mutations 1-like (yeast), SPTLC2 - serine palmitoyltransferase, long chain base subunit 2, LPCAT1 - lysophosphatidylcholine acyltransferase 1, VAPA - vamp (vesicle-associated membrane protein)-associated protein a, 33kda, PIK3R2 - phosphoinositide-3-kinase, regulatory subunit 2 (beta), VAPB - vamp (vesicle…
GO:0090150	establishment of protein localization to membrane	5.21e-05	0.00446	2.5	5635	143	347	22	[PKP3 - plakophilin 3, SEC63 - sec63 homolog (s. cerevisiae), RPN2 - ribophorin ii, RPN1 - ribophorin i, RPLP2 - ribosomal protein, large, p2, DDOST - dolichyl-diphosphooligosaccharide--protein glycosyltransferase subunit (non-catalytic), JUP - junction plakoglobin, RPLP0 - ribosomal protein, large, p0, RAB10 - rab10, member ras oncogene family, EGFR - epidermal growth factor receptor, HSP90AA1 -…
GO:0050794	regulation of cellular process	5.36e-05	0.00454	1.2	5635	2919	347	215	[HSPA1B - heat shock 70kda protein 1b, DNAJA1 - dnaj (hsp40) homolog, subfamily a, member 1, AARS - alanyl-trna synthetase, PDIA4 - protein disulfide isomerase family a, member 4, GDI2 - gdp dissociation inhibitor 2, PODXL - podocalyxin-like, LDLR - low density lipoprotein receptor, BSG - basigin (ok blood group), LMAN2 - lectin, mannose-binding 2, ATP6AP2 - atpase, h+ transporting, lysosomal acc…
GO:0072001	renal system development	6.73e-05	0.00565	12.99	5635	5	347	4	[SEC63 - sec63 homolog (s. cerevisiae), ITGA6 - integrin, alpha 6, PRKCSH - protein kinase c substrate 80k-h, ITGB4 - integrin, beta 4]
GO:0009205	purine ribonucleoside triphosphate metabolic process	7.06e-05	0.00588	1.9	5635	324	347	38	[HSPA1B - heat shock 70kda protein 1b, EEF2 - eukaryotic translation elongation factor 2, RAN - ran, member ras oncogene family, CCT8 - chaperonin containing tcp1, subunit 8 (theta), CDC42 - cell division cycle 42, EEF1A1 - eukaryotic translation elongation factor 1 alpha 1, RAB35 - rab35, member ras oncogene family, ATP1A1 - atpase, na+/k+ transporting, alpha 1 polypeptide, ALDOA - aldolase a, f…
GO:0009203	ribonucleoside triphosphate catabolic process	7.89e-05	0.00651	1.94	5635	302	347	36	[HSPA1B - heat shock 70kda protein 1b, EEF2 - eukaryotic translation elongation factor 2, RAN - ran, member ras oncogene family, CCT8 - chaperonin containing tcp1, subunit 8 (theta), CDC42 - cell division cycle 42, EEF1A1 - eukaryotic translation elongation factor 1 alpha 1, RAB35 - rab35, member ras oncogene family, RAB10 - rab10, member ras oncogene family, RAB14 - rab14, member ras oncogene fa…
GO:0009207	purine ribonucleoside triphosphate catabolic process	7.89e-05	0.00645	1.94	5635	302	347	36	[HSPA1B - heat shock 70kda protein 1b, EEF2 - eukaryotic translation elongation factor 2, RAN - ran, member ras oncogene family, CCT8 - chaperonin containing tcp1, subunit 8 (theta), CDC42 - cell division cycle 42, EEF1A1 - eukaryotic translation elongation factor 1 alpha 1, RAB35 - rab35, member ras oncogene family, RAB10 - rab10, member ras oncogene family, RAB14 - rab14, member ras oncogene fa…
GO:0005975	carbohydrate metabolic process	8e-05	0.00649	1.91	5635	314	347	37	[PGK1 - phosphoglycerate kinase 1, TPI1 - triosephosphate isomerase 1, DDOST - dolichyl-diphosphooligosaccharide--protein glycosyltransferase subunit (non-catalytic), CANX - calnexin, TKT - transketolase, PGD - phosphogluconate dehydrogenase, SDF2 - stromal cell-derived factor 2, ALDOA - aldolase a, fructose-bisphosphate, ALDOC - aldolase c, fructose-bisphosphate, LDHB - lactate dehydrogenase b, …
GO:0046467	membrane lipid biosynthetic process	8.35e-05	0.00671	5.98	5635	19	347	7	[COL4A3BP - collagen, type iv, alpha 3 (goodpasture antigen) binding protein, ELOVL1 - elovl fatty acid elongase 1, PIGU - phosphatidylinositol glycan anchor biosynthesis, class u, KDSR - 3-ketodihydrosphingosine reductase, SPTLC2 - serine palmitoyltransferase, long chain base subunit 2, VAPA - vamp (vesicle-associated membrane protein)-associated protein a, 33kda, VAPB - vamp (vesicle-associated…
GO:0060341	regulation of cellular localization	8.63e-05	0.00688	1.89	5635	327	347	38	[FIS1 - fission 1 (mitochondrial outer membrane) homolog (s. cerevisiae), AP1G1 - adaptor-related protein complex 1, gamma 1 subunit, CLTC - clathrin, heavy chain (hc), CDC42 - cell division cycle 42, JUP - junction plakoglobin, ITPR3 - inositol 1,4,5-trisphosphate receptor, type 3, SFN - stratifin, EGFR - epidermal growth factor receptor, AAAS - achalasia, adrenocortical insufficiency, alacrimia…
GO:0044267	cellular protein metabolic process	8.77e-05	0.00693	1.37	5635	1300	347	110	[HSPA1B - heat shock 70kda protein 1b, DNAJA1 - dnaj (hsp40) homolog, subfamily a, member 1, TCP1 - t-complex 1, DDOST - dolichyl-diphosphooligosaccharide--protein glycosyltransferase subunit (non-catalytic), AARS - alanyl-trna synthetase, PDIA4 - protein disulfide isomerase family a, member 4, SDF2 - stromal cell-derived factor 2, DCTN1 - dynactin 1, ERP29 - endoplasmic reticulum protein 29, ATP…
GO:0018126	protein hydroxylation	8.82e-05	0.00691	9.02	5635	9	347	5	[P4HB - prolyl 4-hydroxylase, beta polypeptide, P4HA1 - prolyl 4-hydroxylase, alpha polypeptide i, LEPRE1 - leucine proline-enriched proteoglycan (leprecan) 1, LEPREL1 - leprecan-like 1, ASPH - aspartate beta-hydroxylase]
GO:0043066	negative regulation of apoptotic process	9.06e-05	0.00704	1.99	5635	269	347	33	[HSPA1B - heat shock 70kda protein 1b, DNAJA1 - dnaj (hsp40) homolog, subfamily a, member 1, AARS - alanyl-trna synthetase, SQSTM1 - sequestosome 1, CFL1 - cofilin 1 (non-muscle), DHCR24 - 24-dehydrocholesterol reductase, EGFR - epidermal growth factor receptor, ANXA5 - annexin a5, CD59 - cd59 molecule, complement regulatory protein, GPI - glucose-6-phosphate isomerase, PSMA1 - proteasome (prosom…
GO:0016482	cytoplasmic transport	9.45e-05	0.00729	1.8	5635	389	347	43	[FIS1 - fission 1 (mitochondrial outer membrane) homolog (s. cerevisiae), RAB1B - rab1b, member ras oncogene family, RAN - ran, member ras oncogene family, AP1G1 - adaptor-related protein complex 1, gamma 1 subunit, DDOST - dolichyl-diphosphooligosaccharide--protein glycosyltransferase subunit (non-catalytic), RAB35 - rab35, member ras oncogene family, CFL1 - cofilin 1 (non-muscle), ITPR3 - inosi…
GO:0009146	purine nucleoside triphosphate catabolic process	9.7e-05	0.00741	1.92	5635	305	347	36	[HSPA1B - heat shock 70kda protein 1b, EEF2 - eukaryotic translation elongation factor 2, RAN - ran, member ras oncogene family, CCT8 - chaperonin containing tcp1, subunit 8 (theta), CDC42 - cell division cycle 42, EEF1A1 - eukaryotic translation elongation factor 1 alpha 1, RAB35 - rab35, member ras oncogene family, RAB10 - rab10, member ras oncogene family, RAB14 - rab14, member ras oncogene fa…
GO:0009199	ribonucleoside triphosphate metabolic process	9.84e-05	0.00746	1.88	5635	329	347	38	[HSPA1B - heat shock 70kda protein 1b, EEF2 - eukaryotic translation elongation factor 2, RAN - ran, member ras oncogene family, CCT8 - chaperonin containing tcp1, subunit 8 (theta), CDC42 - cell division cycle 42, EEF1A1 - eukaryotic translation elongation factor 1 alpha 1, RAB35 - rab35, member ras oncogene family, ATP1A1 - atpase, na+/k+ transporting, alpha 1 polypeptide, ALDOA - aldolase a, f…
GO:0009144	purine nucleoside triphosphate metabolic process	9.84e-05	0.0074	1.88	5635	329	347	38	[HSPA1B - heat shock 70kda protein 1b, EEF2 - eukaryotic translation elongation factor 2, RAN - ran, member ras oncogene family, CCT8 - chaperonin containing tcp1, subunit 8 (theta), CDC42 - cell division cycle 42, EEF1A1 - eukaryotic translation elongation factor 1 alpha 1, RAB35 - rab35, member ras oncogene family, ATP1A1 - atpase, na+/k+ transporting, alpha 1 polypeptide, ALDOA - aldolase a, f…
GO:1901700	response to oxygen-containing compound	0.000102	0.00761	1.8	5635	378	347	42	[PRDX6 - peroxiredoxin 6, SCAMP3 - secretory carrier membrane protein 3, DSG1 - desmoglein 1, GNG12 - guanine nucleotide binding protein (g protein), gamma 12, ATP1A1 - atpase, na+/k+ transporting, alpha 1 polypeptide, AARS - alanyl-trna synthetase, PIK3R2 - phosphoinositide-3-kinase, regulatory subunit 2 (beta), ITGA2 - integrin, alpha 2 (cd49b, alpha 2 subunit of vla-2 receptor), JUP - junction…
GO:0009143	nucleoside triphosphate catabolic process	0.000104	0.00769	1.91	5635	306	347	36	[HSPA1B - heat shock 70kda protein 1b, EEF2 - eukaryotic translation elongation factor 2, RAN - ran, member ras oncogene family, CCT8 - chaperonin containing tcp1, subunit 8 (theta), CDC42 - cell division cycle 42, EEF1A1 - eukaryotic translation elongation factor 1 alpha 1, RAB35 - rab35, member ras oncogene family, RAB10 - rab10, member ras oncogene family, RAB14 - rab14, member ras oncogene fa…
GO:0019538	protein metabolic process	0.000109	0.00797	1.33	5635	1498	347	123	[HSPA1B - heat shock 70kda protein 1b, ERAP1 - endoplasmic reticulum aminopeptidase 1, DNAJA1 - dnaj (hsp40) homolog, subfamily a, member 1, TCP1 - t-complex 1, DDOST - dolichyl-diphosphooligosaccharide--protein glycosyltransferase subunit (non-catalytic), AARS - alanyl-trna synthetase, PDIA4 - protein disulfide isomerase family a, member 4, SDF2 - stromal cell-derived factor 2, ERLIN1 - er lipid…
GO:0006936	muscle contraction	0.000111	0.00805	4.06	5635	40	347	10	[FLII - flightless i homolog (drosophila), TPM4 - tropomyosin 4, COL4A3BP - collagen, type iv, alpha 3 (goodpasture antigen) binding protein, TPM2 - tropomyosin 2 (beta), TPM3 - tropomyosin 3, VCL - vinculin, ATP1A1 - atpase, na+/k+ transporting, alpha 1 polypeptide, ASPH - aspartate beta-hydroxylase, ALDOA - aldolase a, fructose-bisphosphate, MYOF - myoferlin]
GO:0001775	cell activation	0.000122	0.0088	2.22	5635	183	347	25	[ACTN4 - actinin, alpha 4, DDOST - dolichyl-diphosphooligosaccharide--protein glycosyltransferase subunit (non-catalytic), ALDOA - aldolase a, fructose-bisphosphate, CFL1 - cofilin 1 (non-muscle), B2M - beta-2-microglobulin, ITPR3 - inositol 1,4,5-trisphosphate receptor, type 3, EGFR - epidermal growth factor receptor, CD59 - cd59 molecule, complement regulatory protein, RAP1B - rap1b, member of …
GO:0006890	retrograde vesicle-mediated transport, Golgi to ER	0.000122	0.00874	5.68	5635	20	347	7	[RAB6A - rab6a, member ras oncogene family, ARFGAP1 - adp-ribosylation factor gtpase activating protein 1, RER1 - rer1 retention in endoplasmic reticulum 1 homolog (s. cerevisiae), LMAN2 - lectin, mannose-binding 2, COPA - coatomer protein complex, subunit alpha, COPG1 - coatomer protein complex, subunit gamma 1, TMED10 - transmembrane emp24-like trafficking protein 10 (yeast)]
GO:1901028	regulation of mitochondrial outer membrane permeabilization involved in apoptotic signaling pathway	0.000122	0.00867	5.68	5635	20	347	7	[SFN - stratifin, YWHAH - tyrosine 3-monooxygenase/tryptophan 5-monooxygenase activation protein, eta polypeptide, YWHAG - tyrosine 3-monooxygenase/tryptophan 5-monooxygenase activation protein, gamma polypeptide, YWHAZ - tyrosine 3-monooxygenase/tryptophan 5-monooxygenase activation protein, zeta polypeptide, YWHAQ - tyrosine 3-monooxygenase/tryptophan 5-monooxygenase activation protein, theta p…
GO:0035556	intracellular signal transduction	0.000124	0.00877	1.61	5635	585	347	58	[CDC42 - cell division cycle 42, GDI2 - gdp dissociation inhibitor 2, SFN - stratifin, ERO1L - ero1-like (s. cerevisiae), RAB14 - rab14, member ras oncogene family, PSMA1 - proteasome (prosome, macropain) subunit, alpha type, 1, YWHAQ - tyrosine 3-monooxygenase/tryptophan 5-monooxygenase activation protein, theta polypeptide, ILK - integrin-linked kinase, CHP1 - calcineurin-like ef-hand protein 1…
GO:0006152	purine nucleoside catabolic process	0.000127	0.00891	1.89	5635	309	347	36	[HSPA1B - heat shock 70kda protein 1b, EEF2 - eukaryotic translation elongation factor 2, RAN - ran, member ras oncogene family, CCT8 - chaperonin containing tcp1, subunit 8 (theta), CDC42 - cell division cycle 42, EEF1A1 - eukaryotic translation elongation factor 1 alpha 1, RAB35 - rab35, member ras oncogene family, RAB10 - rab10, member ras oncogene family, RAB14 - rab14, member ras oncogene fa…
GO:0046130	purine ribonucleoside catabolic process	0.000127	0.00884	1.89	5635	309	347	36	[HSPA1B - heat shock 70kda protein 1b, EEF2 - eukaryotic translation elongation factor 2, RAN - ran, member ras oncogene family, CCT8 - chaperonin containing tcp1, subunit 8 (theta), CDC42 - cell division cycle 42, EEF1A1 - eukaryotic translation elongation factor 1 alpha 1, RAB35 - rab35, member ras oncogene family, RAB10 - rab10, member ras oncogene family, RAB14 - rab14, member ras oncogene fa…
GO:0032787	monocarboxylic acid metabolic process	0.00013	0.00902	2.25	5635	173	347	24	[PGK1 - phosphoglycerate kinase 1, ELOVL1 - elovl fatty acid elongase 1, TPI1 - triosephosphate isomerase 1, P4HB - prolyl 4-hydroxylase, beta polypeptide, P4HA1 - prolyl 4-hydroxylase, alpha polypeptide i, PGD - phosphogluconate dehydrogenase, ALDOA - aldolase a, fructose-bisphosphate, ALDOC - aldolase c, fructose-bisphosphate, SLC16A3 - solute carrier family 16 (monocarboxylate transporter), me…
GO:0051130	positive regulation of cellular component organization	0.000133	0.00911	1.93	5635	286	347	34	[FIS1 - fission 1 (mitochondrial outer membrane) homolog (s. cerevisiae), ACTN4 - actinin, alpha 4, CDC42 - cell division cycle 42, ITGA2 - integrin, alpha 2 (cd49b, alpha 2 subunit of vla-2 receptor), CFL1 - cofilin 1 (non-muscle), SFN - stratifin, TMED9 - transmembrane emp24 protein transport domain containing 9, LMAN2 - lectin, mannose-binding 2, ACSL3 - acyl-coa synthetase long-chain family m…
GO:0042327	positive regulation of phosphorylation	0.000136	0.00926	1.98	5635	263	347	32	[C19orf10 - chromosome 19 open reading frame 10, CDC42 - cell division cycle 42, SQSTM1 - sequestosome 1, VAPB - vamp (vesicle-associated membrane protein)-associated protein b and c, ARFGAP1 - adp-ribosylation factor gtpase activating protein 1, EGFR - epidermal growth factor receptor, DCTN1 - dynactin 1, DNAJC3 - dnaj (hsp40) homolog, subfamily c, member 3, ATP6V0D1 - atpase, h+ transporting, l…
GO:0051347	positive regulation of transferase activity	0.000136	0.0092	2.03	5635	240	347	30	[C19orf10 - chromosome 19 open reading frame 10, CDC42 - cell division cycle 42, VAPB - vamp (vesicle-associated membrane protein)-associated protein b and c, ARFGAP1 - adp-ribosylation factor gtpase activating protein 1, EGFR - epidermal growth factor receptor, DCTN1 - dynactin 1, DNAJC3 - dnaj (hsp40) homolog, subfamily c, member 3, ATP6V0D1 - atpase, h+ transporting, lysosomal 38kda, v0 subuni…
GO:0043069	negative regulation of programmed cell death	0.00014	0.00937	1.95	5635	275	347	33	[HSPA1B - heat shock 70kda protein 1b, DNAJA1 - dnaj (hsp40) homolog, subfamily a, member 1, AARS - alanyl-trna synthetase, SQSTM1 - sequestosome 1, CFL1 - cofilin 1 (non-muscle), DHCR24 - 24-dehydrocholesterol reductase, EGFR - epidermal growth factor receptor, ANXA5 - annexin a5, CD59 - cd59 molecule, complement regulatory protein, GPI - glucose-6-phosphate isomerase, PSMA1 - proteasome (prosom…
GO:0042454	ribonucleoside catabolic process	0.000145	0.00966	1.88	5635	311	347	36	[HSPA1B - heat shock 70kda protein 1b, EEF2 - eukaryotic translation elongation factor 2, RAN - ran, member ras oncogene family, CCT8 - chaperonin containing tcp1, subunit 8 (theta), CDC42 - cell division cycle 42, EEF1A1 - eukaryotic translation elongation factor 1 alpha 1, RAB35 - rab35, member ras oncogene family, RAB10 - rab10, member ras oncogene family, RAB14 - rab14, member ras oncogene fa…
GO:0010822	positive regulation of mitochondrion organization	0.00015	0.00995	4.81	5635	27	347	8	[SFN - stratifin, FIS1 - fission 1 (mitochondrial outer membrane) homolog (s. cerevisiae), YWHAH - tyrosine 3-monooxygenase/tryptophan 5-monooxygenase activation protein, eta polypeptide, YWHAG - tyrosine 3-monooxygenase/tryptophan 5-monooxygenase activation protein, gamma polypeptide, YWHAZ - tyrosine 3-monooxygenase/tryptophan 5-monooxygenase activation protein, zeta polypeptide, YWHAQ - tyrosi…
GO:0090002	establishment of protein localization to plasma membrane	0.00015	0.00988	4.81	5635	27	347	8	[RAB10 - rab10, member ras oncogene family, VAMP3 - vesicle-associated membrane protein 3, PKP3 - plakophilin 3, ANXA2 - annexin a2, BSG - basigin (ok blood group), JUP - junction plakoglobin, RAB13 - rab13, member ras oncogene family, KRT18 - keratin 18]
GO:0031401	positive regulation of protein modification process	0.000154	0.0101	1.84	5635	336	347	38	[C19orf10 - chromosome 19 open reading frame 10, CDC42 - cell division cycle 42, VAPB - vamp (vesicle-associated membrane protein)-associated protein b and c, SQSTM1 - sequestosome 1, ARFGAP1 - adp-ribosylation factor gtpase activating protein 1, EGFR - epidermal growth factor receptor, DCTN1 - dynactin 1, DNAJC3 - dnaj (hsp40) homolog, subfamily c, member 3, ATP6V0D1 - atpase, h+ transporting, l…
GO:0051049	regulation of transport	0.000161	0.0104	1.69	5635	461	347	48	[FIS1 - fission 1 (mitochondrial outer membrane) homolog (s. cerevisiae), DNAJA1 - dnaj (hsp40) homolog, subfamily a, member 1, STIM2 - stromal interaction molecule 2, AP1G1 - adaptor-related protein complex 1, gamma 1 subunit, ACTN4 - actinin, alpha 4, CDC42 - cell division cycle 42, ATP1A1 - atpase, na+/k+ transporting, alpha 1 polypeptide, ITGA2 - integrin, alpha 2 (cd49b, alpha 2 subunit of v…
GO:0030433	ER-associated ubiquitin-dependent protein catabolic process	0.000173	0.0111	5.41	5635	21	347	7	[HSP90B1 - heat shock protein 90kda beta (grp94), member 1, HSPA5 - heat shock 70kda protein 5 (glucose-regulated protein, 78kda), VCP - valosin containing protein, DNAJC10 - dnaj (hsp40) homolog, subfamily c, member 10, STT3B - stt3b, subunit of the oligosaccharyltransferase complex (catalytic), ERLIN1 - er lipid raft associated 1, ERLIN2 - er lipid raft associated 2]
GO:0006195	purine nucleotide catabolic process	0.000176	0.0112	1.84	5635	326	347	37	[HSPA1B - heat shock 70kda protein 1b, EEF2 - eukaryotic translation elongation factor 2, RAN - ran, member ras oncogene family, CCT8 - chaperonin containing tcp1, subunit 8 (theta), CDC42 - cell division cycle 42, EEF1A1 - eukaryotic translation elongation factor 1 alpha 1, RAB35 - rab35, member ras oncogene family, RAB10 - rab10, member ras oncogene family, GDA - guanine deaminase, RAB14 - rab1…
GO:0009164	nucleoside catabolic process	0.000176	0.0112	1.86	5635	314	347	36	[HSPA1B - heat shock 70kda protein 1b, EEF2 - eukaryotic translation elongation factor 2, RAN - ran, member ras oncogene family, CCT8 - chaperonin containing tcp1, subunit 8 (theta), CDC42 - cell division cycle 42, EEF1A1 - eukaryotic translation elongation factor 1 alpha 1, RAB35 - rab35, member ras oncogene family, RAB10 - rab10, member ras oncogene family, RAB14 - rab14, member ras oncogene fa…
GO:0009141	nucleoside triphosphate metabolic process	0.000186	0.0117	1.82	5635	339	347	38	[HSPA1B - heat shock 70kda protein 1b, EEF2 - eukaryotic translation elongation factor 2, RAN - ran, member ras oncogene family, CCT8 - chaperonin containing tcp1, subunit 8 (theta), CDC42 - cell division cycle 42, EEF1A1 - eukaryotic translation elongation factor 1 alpha 1, RAB35 - rab35, member ras oncogene family, ATP1A1 - atpase, na+/k+ transporting, alpha 1 polypeptide, ALDOA - aldolase a, f…
GO:0051247	positive regulation of protein metabolic process	0.000189	0.0118	1.72	5635	426	347	45	[C19orf10 - chromosome 19 open reading frame 10, RAB1B - rab1b, member ras oncogene family, EEF2 - eukaryotic translation elongation factor 2, CDC42 - cell division cycle 42, LPCAT1 - lysophosphatidylcholine acyltransferase 1, ITGA2 - integrin, alpha 2 (cd49b, alpha 2 subunit of vla-2 receptor), VAPB - vamp (vesicle-associated membrane protein)-associated protein b and c, SQSTM1 - sequestosome 1,…
GO:0019471	4-hydroxyproline metabolic process	0.000192	0.012	10.83	5635	6	347	4	[ERO1L - ero1-like (s. cerevisiae), P4HB - prolyl 4-hydroxylase, beta polypeptide, P4HA1 - prolyl 4-hydroxylase, alpha polypeptide i, PRDX4 - peroxiredoxin 4]
GO:0046364	monosaccharide biosynthetic process	0.000194	0.012	4.18	5635	35	347	9	[PGK1 - phosphoglycerate kinase 1, GAPDH - glyceraldehyde-3-phosphate dehydrogenase, TPI1 - triosephosphate isomerase 1, GPI - glucose-6-phosphate isomerase, TKT - transketolase, PGD - phosphogluconate dehydrogenase, ALDOA - aldolase a, fructose-bisphosphate, ENO1 - enolase 1, (alpha), ALDOC - aldolase c, fructose-bisphosphate]
GO:0072523	purine-containing compound catabolic process	0.000199	0.0122	1.83	5635	328	347	37	[HSPA1B - heat shock 70kda protein 1b, EEF2 - eukaryotic translation elongation factor 2, RAN - ran, member ras oncogene family, CCT8 - chaperonin containing tcp1, subunit 8 (theta), CDC42 - cell division cycle 42, EEF1A1 - eukaryotic translation elongation factor 1 alpha 1, RAB35 - rab35, member ras oncogene family, RAB10 - rab10, member ras oncogene family, GDA - guanine deaminase, RAB14 - rab1…
GO:0009154	purine ribonucleotide catabolic process	0.000213	0.013	1.84	5635	317	347	36	[HSPA1B - heat shock 70kda protein 1b, EEF2 - eukaryotic translation elongation factor 2, RAN - ran, member ras oncogene family, CCT8 - chaperonin containing tcp1, subunit 8 (theta), CDC42 - cell division cycle 42, EEF1A1 - eukaryotic translation elongation factor 1 alpha 1, RAB35 - rab35, member ras oncogene family, RAB10 - rab10, member ras oncogene family, RAB14 - rab14, member ras oncogene fa…
GO:1901658	glycosyl compound catabolic process	0.000227	0.0138	1.84	5635	318	347	36	[HSPA1B - heat shock 70kda protein 1b, EEF2 - eukaryotic translation elongation factor 2, RAN - ran, member ras oncogene family, CCT8 - chaperonin containing tcp1, subunit 8 (theta), CDC42 - cell division cycle 42, EEF1A1 - eukaryotic translation elongation factor 1 alpha 1, RAB35 - rab35, member ras oncogene family, RAB10 - rab10, member ras oncogene family, RAB14 - rab14, member ras oncogene fa…
GO:0009261	ribonucleotide catabolic process	0.000227	0.0137	1.84	5635	318	347	36	[HSPA1B - heat shock 70kda protein 1b, EEF2 - eukaryotic translation elongation factor 2, RAN - ran, member ras oncogene family, CCT8 - chaperonin containing tcp1, subunit 8 (theta), CDC42 - cell division cycle 42, EEF1A1 - eukaryotic translation elongation factor 1 alpha 1, RAB35 - rab35, member ras oncogene family, RAB10 - rab10, member ras oncogene family, RAB14 - rab14, member ras oncogene fa…
GO:0042325	regulation of phosphorylation	0.00023	0.0138	1.71	5635	417	347	44	[C19orf10 - chromosome 19 open reading frame 10, DNAJA1 - dnaj (hsp40) homolog, subfamily a, member 1, CDC42 - cell division cycle 42, PIK3R2 - phosphoinositide-3-kinase, regulatory subunit 2 (beta), VAPB - vamp (vesicle-associated membrane protein)-associated protein b and c, SQSTM1 - sequestosome 1, ARFGAP1 - adp-ribosylation factor gtpase activating protein 1, SFN - stratifin, EGFR - epidermal…
GO:0032237	activation of store-operated calcium channel activity	0.000232	0.0138	16.24	5635	3	347	3	[STIM1 - stromal interaction molecule 1, STIM2 - stromal interaction molecule 2, ASPH - aspartate beta-hydroxylase]
GO:1901341	positive regulation of store-operated calcium channel activity	0.000232	0.0137	16.24	5635	3	347	3	[STIM1 - stromal interaction molecule 1, STIM2 - stromal interaction molecule 2, ASPH - aspartate beta-hydroxylase]
GO:1901339	regulation of store-operated calcium channel activity	0.000232	0.0136	16.24	5635	3	347	3	[STIM1 - stromal interaction molecule 1, STIM2 - stromal interaction molecule 2, ASPH - aspartate beta-hydroxylase]
GO:0007015	actin filament organization	0.000242	0.0141	3.06	5635	69	347	13	[ARPC2 - actin related protein 2/3 complex, subunit 2, 34kda, ACTN4 - actinin, alpha 4, CDC42 - cell division cycle 42, EZR - ezrin, FSCN1 - fascin homolog 1, actin-bundling protein (strongylocentrotus purpuratus), ALDOA - aldolase a, fructose-bisphosphate, CFL1 - cofilin 1 (non-muscle), HSP90B1 - heat shock protein 90kda beta (grp94), member 1, RAC1 - ras-related c3 botulinum toxin substrate 1 (…
GO:0030148	sphingolipid biosynthetic process	0.000247	0.0143	6.09	5635	16	347	6	[COL4A3BP - collagen, type iv, alpha 3 (goodpasture antigen) binding protein, ELOVL1 - elovl fatty acid elongase 1, KDSR - 3-ketodihydrosphingosine reductase, SPTLC2 - serine palmitoyltransferase, long chain base subunit 2, VAPA - vamp (vesicle-associated membrane protein)-associated protein a, 33kda, VAPB - vamp (vesicle-associated membrane protein)-associated protein b and c]
GO:0051338	regulation of transferase activity	0.000247	0.0143	1.78	5635	356	347	39	[C19orf10 - chromosome 19 open reading frame 10, DNAJA1 - dnaj (hsp40) homolog, subfamily a, member 1, CDC42 - cell division cycle 42, PIK3R2 - phosphoinositide-3-kinase, regulatory subunit 2 (beta), VAPB - vamp (vesicle-associated membrane protein)-associated protein b and c, ARFGAP1 - adp-ribosylation factor gtpase activating protein 1, SFN - stratifin, EGFR - epidermal growth factor receptor, …
GO:0050900	leukocyte migration	0.000275	0.0158	3.19	5635	61	347	12	[SLC3A2 - solute carrier family 3 (amino acid transporter heavy chain), member 2, SLC7A5 - solute carrier family 7 (amino acid transporter light chain, l system), member 5, BSG - basigin (ok blood group), RAC1 - ras-related c3 botulinum toxin substrate 1 (rho family, small gtp binding protein rac1), CDC42 - cell division cycle 42, CD44 - cd44 molecule (indian blood group), EPS8 - epidermal growth…
GO:1901564	organonitrogen compound metabolic process	0.000288	0.0164	1.49	5635	752	347	69	[HSPA1B - heat shock 70kda protein 1b, PAICS - phosphoribosylaminoimidazole carboxylase, phosphoribosylaminoimidazole succinocarboxamide synthetase, CDC42 - cell division cycle 42, AARS - alanyl-trna synthetase, ATP1A1 - atpase, na+/k+ transporting, alpha 1 polypeptide, TKT - transketolase, PGD - phosphogluconate dehydrogenase, LDHB - lactate dehydrogenase b, GDA - guanine deaminase, ERO1L - ero1…
GO:0048205	COPI coating of Golgi vesicle	0.000292	0.0165	7.38	5635	11	347	5	[ARFGAP1 - adp-ribosylation factor gtpase activating protein 1, TMED9 - transmembrane emp24 protein transport domain containing 9, COPA - coatomer protein complex, subunit alpha, COPG1 - coatomer protein complex, subunit gamma 1, TMED10 - transmembrane emp24-like trafficking protein 10 (yeast)]
GO:0048200	Golgi transport vesicle coating	0.000292	0.0164	7.38	5635	11	347	5	[ARFGAP1 - adp-ribosylation factor gtpase activating protein 1, TMED9 - transmembrane emp24 protein transport domain containing 9, COPA - coatomer protein complex, subunit alpha, COPG1 - coatomer protein complex, subunit gamma 1, TMED10 - transmembrane emp24-like trafficking protein 10 (yeast)]
GO:0044724	single-organism carbohydrate catabolic process	0.000302	0.0169	3.37	5635	53	347	11	[PGK1 - phosphoglycerate kinase 1, GAPDH - glyceraldehyde-3-phosphate dehydrogenase, TPI1 - triosephosphate isomerase 1, LDHA - lactate dehydrogenase a, GPI - glucose-6-phosphate isomerase, TKT - transketolase, PKM - pyruvate kinase, muscle, PGD - phosphogluconate dehydrogenase, ALDOA - aldolase a, fructose-bisphosphate, ALDOC - aldolase c, fructose-bisphosphate, ENO1 - enolase 1, (alpha)]
GO:0050790	regulation of catalytic activity	0.000308	0.0171	1.47	5635	795	347	72	[DNAJA1 - dnaj (hsp40) homolog, subfamily a, member 1, SIPA1L3 - signal-induced proliferation-associated 1 like 3, CDC42 - cell division cycle 42, PPP4R1 - protein phosphatase 4, regulatory subunit 1, GDI2 - gdp dissociation inhibitor 2, ARFGAP1 - adp-ribosylation factor gtpase activating protein 1, SFN - stratifin, ANXA5 - annexin a5, DCTN1 - dynactin 1, ATP6V0D1 - atpase, h+ transporting, lysos…
GO:0008150	biological_process	0.000314	0.0174	1.04	5635	5254	347	338	[HSPA1B - heat shock 70kda protein 1b, PRDX6 - peroxiredoxin 6, DNAJA1 - dnaj (hsp40) homolog, subfamily a, member 1, SACM1L - sac1 suppressor of actin mutations 1-like (yeast), PDIA4 - protein disulfide isomerase family a, member 4, AARS - alanyl-trna synthetase, GDI2 - gdp dissociation inhibitor 2, DCD - dermcidin, PODXL - podocalyxin-like, LDHB - lactate dehydrogenase b, GDA - guanine deaminas…
GO:0006898	receptor-mediated endocytosis	0.000316	0.0173	3.61	5635	45	347	10	[CAP1 - cap, adenylate cyclase-associated protein 1 (yeast), LDLR - low density lipoprotein receptor, LRPAP1 - low density lipoprotein receptor-related protein associated protein 1, FOLR1 - folate receptor 1 (adult), TFRC - transferrin receptor (p90, cd71), CLTC - clathrin, heavy chain (hc), EZR - ezrin, CANX - calnexin, IGF2R - insulin-like growth factor 2 receptor, M6PR - mannose-6-phosphate re…
GO:0021762	substantia nigra development	0.000328	0.0179	4.94	5635	23	347	7	[BASP1 - brain abundant, membrane attached signal protein 1, LDHA - lactate dehydrogenase a, YWHAH - tyrosine 3-monooxygenase/tryptophan 5-monooxygenase activation protein, eta polypeptide, CDC42 - cell division cycle 42, HSPA5 - heat shock 70kda protein 5 (glucose-regulated protein, 78kda), YWHAQ - tyrosine 3-monooxygenase/tryptophan 5-monooxygenase activation protein, theta polypeptide, YWHAE -…
GO:0022610	biological adhesion	0.000328	0.0178	2.05	5635	206	347	26	[PKP3 - plakophilin 3, ATP2A2 - atpase, ca++ transporting, cardiac muscle, slow twitch 2, CDC42 - cell division cycle 42, DSG1 - desmoglein 1, ITGA2 - integrin, alpha 2 (cd49b, alpha 2 subunit of vla-2 receptor), DSC1 - desmocollin 1, JUP - junction plakoglobin, PODXL - podocalyxin-like, AZGP1 - alpha-2-glycoprotein 1, zinc-binding, EGFR - epidermal growth factor receptor, RAP2B - rap2b, member o…
GO:0007155	cell adhesion	0.000328	0.0177	2.05	5635	206	347	26	[PKP3 - plakophilin 3, ATP2A2 - atpase, ca++ transporting, cardiac muscle, slow twitch 2, CDC42 - cell division cycle 42, DSG1 - desmoglein 1, ITGA2 - integrin, alpha 2 (cd49b, alpha 2 subunit of vla-2 receptor), DSC1 - desmocollin 1, JUP - junction plakoglobin, PODXL - podocalyxin-like, AZGP1 - alpha-2-glycoprotein 1, zinc-binding, EGFR - epidermal growth factor receptor, RAP2B - rap2b, member o…
GO:0009166	nucleotide catabolic process	0.000344	0.0185	1.78	5635	337	347	37	[HSPA1B - heat shock 70kda protein 1b, EEF2 - eukaryotic translation elongation factor 2, RAN - ran, member ras oncogene family, CCT8 - chaperonin containing tcp1, subunit 8 (theta), CDC42 - cell division cycle 42, EEF1A1 - eukaryotic translation elongation factor 1 alpha 1, RAB35 - rab35, member ras oncogene family, RAB10 - rab10, member ras oncogene family, GDA - guanine deaminase, RAB14 - rab1…
GO:0055065	metal ion homeostasis	0.000351	0.0188	2.51	5635	110	347	17	[ATP6V1G1 - atpase, h+ transporting, lysosomal 13kda, v1 subunit g1, CCDC47 - coiled-coil domain containing 47, FIS1 - fission 1 (mitochondrial outer membrane) homolog (s. cerevisiae), ATP6V0A1 - atpase, h+ transporting, lysosomal v0 subunit a1, STIM2 - stromal interaction molecule 2, ATP2A2 - atpase, ca++ transporting, cardiac muscle, slow twitch 2, ATP1A1 - atpase, na+/k+ transporting, alpha 1 …
GO:0001934	positive regulation of protein phosphorylation	0.000356	0.0189	1.98	5635	230	347	28	[C19orf10 - chromosome 19 open reading frame 10, CDC42 - cell division cycle 42, SQSTM1 - sequestosome 1, VAPB - vamp (vesicle-associated membrane protein)-associated protein b and c, ARFGAP1 - adp-ribosylation factor gtpase activating protein 1, EGFR - epidermal growth factor receptor, DCTN1 - dynactin 1, DNAJC3 - dnaj (hsp40) homolog, subfamily c, member 3, SRPRB - signal recognition particle r…
GO:0007029	endoplasmic reticulum organization	0.000361	0.0191	5.73	5635	17	347	6	[RAB10 - rab10, member ras oncogene family, COL4A3BP - collagen, type iv, alpha 3 (goodpasture antigen) binding protein, SEC61A1 - sec61 alpha 1 subunit (s. cerevisiae), RTN4 - reticulon 4, ATL3 - atlastin gtpase 3, LMAN1 - lectin, mannose-binding, 1]
GO:0055080	cation homeostasis	0.000384	0.0201	2.42	5635	121	347	18	[ATP6V1G1 - atpase, h+ transporting, lysosomal 13kda, v1 subunit g1, CCDC47 - coiled-coil domain containing 47, FIS1 - fission 1 (mitochondrial outer membrane) homolog (s. cerevisiae), ATP6V0A1 - atpase, h+ transporting, lysosomal v0 subunit a1, STIM2 - stromal interaction molecule 2, ATP2A2 - atpase, ca++ transporting, cardiac muscle, slow twitch 2, ATP1A1 - atpase, na+/k+ transporting, alpha 1 …
GO:0051641	cellular localization	0.00039	0.0204	1.71	5635	389	347	41	[FIS1 - fission 1 (mitochondrial outer membrane) homolog (s. cerevisiae), RAN - ran, member ras oncogene family, DNAJA1 - dnaj (hsp40) homolog, subfamily a, member 1, DDOST - dolichyl-diphosphooligosaccharide--protein glycosyltransferase subunit (non-catalytic), CDC42 - cell division cycle 42, RAB35 - rab35, member ras oncogene family, VAPA - vamp (vesicle-associated membrane protein)-associated …
GO:0048522	positive regulation of cellular process	0.000393	0.0204	1.33	5635	1347	347	110	[HSPA1B - heat shock 70kda protein 1b, DNAJA1 - dnaj (hsp40) homolog, subfamily a, member 1, CDC42 - cell division cycle 42, PODXL - podocalyxin-like, LDLR - low density lipoprotein receptor, DCTN1 - dynactin 1, CD59 - cd59 molecule, complement regulatory protein, ATP6AP2 - atpase, h+ transporting, lysosomal accessory protein 2, PSMA1 - proteasome (prosome, macropain) subunit, alpha type, 1, YWHA…
GO:1901292	nucleoside phosphate catabolic process	0.000409	0.0212	1.77	5635	340	347	37	[HSPA1B - heat shock 70kda protein 1b, EEF2 - eukaryotic translation elongation factor 2, RAN - ran, member ras oncogene family, CCT8 - chaperonin containing tcp1, subunit 8 (theta), CDC42 - cell division cycle 42, EEF1A1 - eukaryotic translation elongation factor 1 alpha 1, RAB35 - rab35, member ras oncogene family, RAB10 - rab10, member ras oncogene family, GDA - guanine deaminase, RAB14 - rab1…
GO:0016052	carbohydrate catabolic process	0.000424	0.0218	3.25	5635	55	347	11	[PGK1 - phosphoglycerate kinase 1, GAPDH - glyceraldehyde-3-phosphate dehydrogenase, TPI1 - triosephosphate isomerase 1, LDHA - lactate dehydrogenase a, GPI - glucose-6-phosphate isomerase, TKT - transketolase, PKM - pyruvate kinase, muscle, PGD - phosphogluconate dehydrogenase, ALDOA - aldolase a, fructose-bisphosphate, ALDOC - aldolase c, fructose-bisphosphate, ENO1 - enolase 1, (alpha)]
GO:0010638	positive regulation of organelle organization	0.000425	0.0217	2.27	5635	143	347	20	[FIS1 - fission 1 (mitochondrial outer membrane) homolog (s. cerevisiae), ARPC2 - actin related protein 2/3 complex, subunit 2, 34kda, CFL1 - cofilin 1 (non-muscle), SFN - stratifin, ANXA2 - annexin a2, TMED9 - transmembrane emp24 protein transport domain containing 9, PFN1 - profilin 1, ANXA1 - annexin a1, YWHAH - tyrosine 3-monooxygenase/tryptophan 5-monooxygenase activation protein, eta polype…
GO:0019511	peptidyl-proline hydroxylation	0.000426	0.0217	9.28	5635	7	347	4	[P4HB - prolyl 4-hydroxylase, beta polypeptide, P4HA1 - prolyl 4-hydroxylase, alpha polypeptide i, LEPRE1 - leucine proline-enriched proteoglycan (leprecan) 1, LEPREL1 - leprecan-like 1]
GO:0032535	regulation of cellular component size	0.000432	0.0218	2.89	5635	73	347	13	[CAPZA1 - capping protein (actin filament) muscle z-line, alpha 1, ARPC2 - actin related protein 2/3 complex, subunit 2, 34kda, HSP90AB1 - heat shock protein 90kda alpha (cytosolic), class b member 1, CFL1 - cofilin 1 (non-muscle), PFN1 - profilin 1, PRKCD - protein kinase c, delta, RAC1 - ras-related c3 botulinum toxin substrate 1 (rho family, small gtp binding protein rac1), INF2 - inverted for…
GO:0032870	cellular response to hormone stimulus	0.000435	0.0219	2.21	5635	154	347	21	[ATP6V1G1 - atpase, h+ transporting, lysosomal 13kda, v1 subunit g1, RAB8A - rab8a, member ras oncogene family, SOGA1 - suppressor of glucose, autophagy associated 1, ATP6V0A1 - atpase, h+ transporting, lysosomal v0 subunit a1, GNB2 - guanine nucleotide binding protein (g protein), beta polypeptide 2, GNB1 - guanine nucleotide binding protein (g protein), beta polypeptide 1, GNG12 - guanine nucle…
GO:0009150	purine ribonucleotide metabolic process	0.000437	0.0219	1.73	5635	366	347	39	[HSPA1B - heat shock 70kda protein 1b, EEF2 - eukaryotic translation elongation factor 2, RAN - ran, member ras oncogene family, PAICS - phosphoribosylaminoimidazole carboxylase, phosphoribosylaminoimidazole succinocarboxamide synthetase, CCT8 - chaperonin containing tcp1, subunit 8 (theta), CDC42 - cell division cycle 42, EEF1A1 - eukaryotic translation elongation factor 1 alpha 1, RAB35 - rab35…
GO:0046434	organophosphate catabolic process	0.000449	0.0223	1.74	5635	354	347	38	[HSPA1B - heat shock 70kda protein 1b, EEF2 - eukaryotic translation elongation factor 2, PRDX6 - peroxiredoxin 6, RAN - ran, member ras oncogene family, CCT8 - chaperonin containing tcp1, subunit 8 (theta), CDC42 - cell division cycle 42, EEF1A1 - eukaryotic translation elongation factor 1 alpha 1, RAB35 - rab35, member ras oncogene family, RAB10 - rab10, member ras oncogene family, GDA - guanin…
GO:0033238	regulation of cellular amine metabolic process	0.000459	0.0227	3.46	5635	47	347	10	[PSMB1 - proteasome (prosome, macropain) subunit, beta type, 1, LDLR - low density lipoprotein receptor, PSMA7 - proteasome (prosome, macropain) subunit, alpha type, 7, ACSL3 - acyl-coa synthetase long-chain family member 3, PRKCD - protein kinase c, delta, PSMA3 - proteasome (prosome, macropain) subunit, alpha type, 3, PSMA1 - proteasome (prosome, macropain) subunit, alpha type, 1, LPCAT1 - lyso…
GO:1902580	single-organism cellular localization	0.00046	0.0227	1.85	5635	281	347	32	[FIS1 - fission 1 (mitochondrial outer membrane) homolog (s. cerevisiae), RAN - ran, member ras oncogene family, DDOST - dolichyl-diphosphooligosaccharide--protein glycosyltransferase subunit (non-catalytic), CFL1 - cofilin 1 (non-muscle), RAB10 - rab10, member ras oncogene family, DCTN1 - dynactin 1, BSG - basigin (ok blood group), SEC11A - sec11 homolog a (s. cerevisiae), SRPRB - signal recogni…
GO:0051246	regulation of protein metabolic process	0.000462	0.0226	1.46	5635	778	347	70	[HSPA1B - heat shock 70kda protein 1b, DNAJA1 - dnaj (hsp40) homolog, subfamily a, member 1, CDC42 - cell division cycle 42, AARS - alanyl-trna synthetase, ARFGAP1 - adp-ribosylation factor gtpase activating protein 1, SFN - stratifin, DCTN1 - dynactin 1, CD59 - cd59 molecule, complement regulatory protein, ATP6V0D1 - atpase, h+ transporting, lysosomal 38kda, v0 subunit d1, GPI - glucose-6-phosph…
GO:0006163	purine nucleotide metabolic process	0.000473	0.0231	1.71	5635	380	347	40	[HSPA1B - heat shock 70kda protein 1b, EEF2 - eukaryotic translation elongation factor 2, RAN - ran, member ras oncogene family, PAICS - phosphoribosylaminoimidazole carboxylase, phosphoribosylaminoimidazole succinocarboxamide synthetase, CCT8 - chaperonin containing tcp1, subunit 8 (theta), CDC42 - cell division cycle 42, ATP1A1 - atpase, na+/k+ transporting, alpha 1 polypeptide, EEF1A1 - eukary…
GO:0060548	negative regulation of cell death	0.000488	0.0237	1.82	5635	294	347	33	[HSPA1B - heat shock 70kda protein 1b, DNAJA1 - dnaj (hsp40) homolog, subfamily a, member 1, AARS - alanyl-trna synthetase, SQSTM1 - sequestosome 1, CFL1 - cofilin 1 (non-muscle), DHCR24 - 24-dehydrocholesterol reductase, EGFR - epidermal growth factor receptor, ANXA5 - annexin a5, CD59 - cd59 molecule, complement regulatory protein, GPI - glucose-6-phosphate isomerase, PSMA1 - proteasome (prosom…
GO:0032411	positive regulation of transporter activity	0.000514	0.0248	5.41	5635	18	347	6	[STIM1 - stromal interaction molecule 1, STIM2 - stromal interaction molecule 2, PRKCD - protein kinase c, delta, ACTN4 - actinin, alpha 4, ASPH - aspartate beta-hydroxylase, CHP1 - calcineurin-like ef-hand protein 1]
GO:0046128	purine ribonucleoside metabolic process	0.00053	0.0254	1.73	5635	357	347	38	[HSPA1B - heat shock 70kda protein 1b, EEF2 - eukaryotic translation elongation factor 2, RAN - ran, member ras oncogene family, CCT8 - chaperonin containing tcp1, subunit 8 (theta), CDC42 - cell division cycle 42, EEF1A1 - eukaryotic translation elongation factor 1 alpha 1, RAB35 - rab35, member ras oncogene family, ATP1A1 - atpase, na+/k+ transporting, alpha 1 polypeptide, ALDOA - aldolase a, f…
GO:0048870	cell motility	0.000532	0.0254	1.96	5635	224	347	27	[DNAJA1 - dnaj (hsp40) homolog, subfamily a, member 1, CDC42 - cell division cycle 42, FSCN1 - fascin homolog 1, actin-bundling protein (strongylocentrotus purpuratus), ITGA2 - integrin, alpha 2 (cd49b, alpha 2 subunit of vla-2 receptor), PIK3R2 - phosphoinositide-3-kinase, regulatory subunit 2 (beta), JUP - junction plakoglobin, SLC16A3 - solute carrier family 16 (monocarboxylate transporter), m…
GO:0046890	regulation of lipid biosynthetic process	0.000543	0.0258	4.06	5635	32	347	8	[DHCR7 - 7-dehydrocholesterol reductase, LDLR - low density lipoprotein receptor, ACSL3 - acyl-coa synthetase long-chain family member 3, PRKCD - protein kinase c, delta, ANXA1 - annexin a1, ATP1A1 - atpase, na+/k+ transporting, alpha 1 polypeptide, LPCAT1 - lysophosphatidylcholine acyltransferase 1, POR - p450 (cytochrome) oxidoreductase]
GO:0009719	response to endogenous stimulus	0.000551	0.026	1.66	5635	421	347	43	[GNG12 - guanine nucleotide binding protein (g protein), gamma 12, DSG1 - desmoglein 1, EEF1A1 - eukaryotic translation elongation factor 1 alpha 1, RAB35 - rab35, member ras oncogene family, AARS - alanyl-trna synthetase, ATP1A1 - atpase, na+/k+ transporting, alpha 1 polypeptide, ITGA2 - integrin, alpha 2 (cd49b, alpha 2 subunit of vla-2 receptor), PIK3R2 - phosphoinositide-3-kinase, regulatory …
GO:0071495	cellular response to endogenous stimulus	0.000552	0.0259	1.81	5635	296	347	33	[GNG12 - guanine nucleotide binding protein (g protein), gamma 12, RAB35 - rab35, member ras oncogene family, EEF1A1 - eukaryotic translation elongation factor 1 alpha 1, ATP1A1 - atpase, na+/k+ transporting, alpha 1 polypeptide, PIK3R2 - phosphoinositide-3-kinase, regulatory subunit 2 (beta), ITGA2 - integrin, alpha 2 (cd49b, alpha 2 subunit of vla-2 receptor), JUP - junction plakoglobin, RAB10 …
GO:0032270	positive regulation of cellular protein metabolic process	0.000565	0.0264	1.68	5635	396	347	41	[C19orf10 - chromosome 19 open reading frame 10, EEF2 - eukaryotic translation elongation factor 2, CDC42 - cell division cycle 42, ITGA2 - integrin, alpha 2 (cd49b, alpha 2 subunit of vla-2 receptor), VAPB - vamp (vesicle-associated membrane protein)-associated protein b and c, SQSTM1 - sequestosome 1, ARFGAP1 - adp-ribosylation factor gtpase activating protein 1, EGFR - epidermal growth factor …
GO:0060491	regulation of cell projection assembly	0.00057	0.0265	3.65	5635	40	347	9	[EPHA2 - eph receptor a2, ARPC2 - actin related protein 2/3 complex, subunit 2, 34kda, PFN1 - profilin 1, PRKCD - protein kinase c, delta, RAC1 - ras-related c3 botulinum toxin substrate 1 (rho family, small gtp binding protein rac1), CDC42 - cell division cycle 42, ACTR3 - arp3 actin-related protein 3 homolog (yeast), RHOG - ras homolog family member g, PODXL - podocalyxin-like]
GO:0042278	purine nucleoside metabolic process	0.000592	0.0274	1.72	5635	359	347	38	[HSPA1B - heat shock 70kda protein 1b, EEF2 - eukaryotic translation elongation factor 2, RAN - ran, member ras oncogene family, CCT8 - chaperonin containing tcp1, subunit 8 (theta), CDC42 - cell division cycle 42, EEF1A1 - eukaryotic translation elongation factor 1 alpha 1, RAB35 - rab35, member ras oncogene family, ATP1A1 - atpase, na+/k+ transporting, alpha 1 polypeptide, ALDOA - aldolase a, f…
GO:0044710	single-organism metabolic process	0.000593	0.0273	1.25	5635	1876	347	144	[HSPA1B - heat shock 70kda protein 1b, PRDX6 - peroxiredoxin 6, PAICS - phosphoribosylaminoimidazole carboxylase, phosphoribosylaminoimidazole succinocarboxamide synthetase, DDOST - dolichyl-diphosphooligosaccharide--protein glycosyltransferase subunit (non-catalytic), SACM1L - sac1 suppressor of actin mutations 1-like (yeast), CDC42 - cell division cycle 42, AARS - alanyl-trna synthetase, SDF2 -…
GO:0051604	protein maturation	0.000601	0.0276	2.67	5635	85	347	14	[SERPINH1 - serpin peptidase inhibitor, clade h (heat shock protein 47), member 1, (collagen binding protein 1), NCSTN - nicastrin, ASPH - aspartate beta-hydroxylase, PRDX4 - peroxiredoxin 4, S100A9 - s100 calcium binding protein a9, DHCR24 - 24-dehydrocholesterol reductase, CALR - calreticulin, ERO1L - ero1-like (s. cerevisiae), SEC11A - sec11 homolog a (s. cerevisiae), ZMPSTE24 - zinc metallope…
GO:0018193	peptidyl-amino acid modification	0.000613	0.028	1.78	5635	310	347	34	[FKBP10 - fk506 binding protein 10, 65 kda, PPIB - peptidylprolyl isomerase b (cyclophilin b), DDOST - dolichyl-diphosphooligosaccharide--protein glycosyltransferase subunit (non-catalytic), CANX - calnexin, EGFR - epidermal growth factor receptor, ALG5 - alg5, dolichyl-phosphate beta-glucosyltransferase, STT3A - stt3a, subunit of the oligosaccharyltransferase complex (catalytic), GANAB - glucosi…
GO:0010243	response to organonitrogen compound	0.00063	0.0286	1.88	5635	250	347	29	[GNG12 - guanine nucleotide binding protein (g protein), gamma 12, AARS - alanyl-trna synthetase, PIK3R2 - phosphoinositide-3-kinase, regulatory subunit 2 (beta), ITGA2 - integrin, alpha 2 (cd49b, alpha 2 subunit of vla-2 receptor), JUP - junction plakoglobin, ALDOC - aldolase c, fructose-bisphosphate, CFL1 - cofilin 1 (non-muscle), RAB10 - rab10, member ras oncogene family, EGFR - epidermal grow…
GO:0048583	regulation of response to stimulus	0.000644	0.0291	1.39	5635	956	347	82	[HSPA1B - heat shock 70kda protein 1b, ERAP1 - endoplasmic reticulum aminopeptidase 1, AP1B1 - adaptor-related protein complex 1, beta 1 subunit, DNAJA1 - dnaj (hsp40) homolog, subfamily a, member 1, AP1G1 - adaptor-related protein complex 1, gamma 1 subunit, SIPA1L3 - signal-induced proliferation-associated 1 like 3, CDC42 - cell division cycle 42, GDI2 - gdp dissociation inhibitor 2, SFN - stra…
GO:0090066	regulation of anatomical structure size	0.000678	0.0305	2.64	5635	86	347	14	[CAPZA1 - capping protein (actin filament) muscle z-line, alpha 1, ARPC2 - actin related protein 2/3 complex, subunit 2, 34kda, MANF - mesencephalic astrocyte-derived neurotrophic factor, HSP90AB1 - heat shock protein 90kda alpha (cytosolic), class b member 1, CFL1 - cofilin 1 (non-muscle), PFN1 - profilin 1, PRKCD - protein kinase c, delta, RAC1 - ras-related c3 botulinum toxin substrate 1 (rho …
GO:0002576	platelet degranulation	0.000679	0.0304	3.94	5635	33	347	8	[CALU - calumenin, CAP1 - cap, adenylate cyclase-associated protein 1 (yeast), PFN1 - profilin 1, ACTN4 - actinin, alpha 4, HSPA5 - heat shock 70kda protein 5 (glucose-regulated protein, 78kda), VCL - vinculin, ALDOA - aldolase a, fructose-bisphosphate, CFL1 - cofilin 1 (non-muscle)]
GO:0030832	regulation of actin filament length	0.000683	0.0304	3.08	5635	58	347	11	[CAPZA1 - capping protein (actin filament) muscle z-line, alpha 1, ARPC2 - actin related protein 2/3 complex, subunit 2, 34kda, PFN1 - profilin 1, PRKCD - protein kinase c, delta, RAC1 - ras-related c3 botulinum toxin substrate 1 (rho family, small gtp binding protein rac1), ACTR2 - arp2 actin-related protein 2 homolog (yeast), EPS8 - epidermal growth factor receptor pathway substrate 8, ACTR3 - …
GO:0008064	regulation of actin polymerization or depolymerization	0.000683	0.0303	3.08	5635	58	347	11	[CAPZA1 - capping protein (actin filament) muscle z-line, alpha 1, ARPC2 - actin related protein 2/3 complex, subunit 2, 34kda, PFN1 - profilin 1, PRKCD - protein kinase c, delta, RAC1 - ras-related c3 botulinum toxin substrate 1 (rho family, small gtp binding protein rac1), ACTR2 - arp2 actin-related protein 2 homolog (yeast), EPS8 - epidermal growth factor receptor pathway substrate 8, ACTR3 - …
GO:0033674	positive regulation of kinase activity	0.000709	0.0313	2.05	5635	182	347	23	[C19orf10 - chromosome 19 open reading frame 10, TRAF7 - tnf receptor-associated factor 7, e3 ubiquitin protein ligase, HSP90AB1 - heat shock protein 90kda alpha (cytosolic), class b member 1, CDC42 - cell division cycle 42, EIF2S1 - eukaryotic translation initiation factor 2, subunit 1 alpha, 35kda, VAPB - vamp (vesicle-associated membrane protein)-associated protein b and c, CALR - calreticulin…
GO:0071417	cellular response to organonitrogen compound	0.00073	0.0321	2.13	5635	160	347	21	[ATP6V1G1 - atpase, h+ transporting, lysosomal 13kda, v1 subunit g1, RAB8A - rab8a, member ras oncogene family, SOGA1 - suppressor of glucose, autophagy associated 1, ATP6V0A1 - atpase, h+ transporting, lysosomal v0 subunit a1, GNB2 - guanine nucleotide binding protein (g protein), beta polypeptide 2, GNB1 - guanine nucleotide binding protein (g protein), beta polypeptide 1, GNG12 - guanine nucle…
GO:0043549	regulation of kinase activity	0.000754	0.033	1.8	5635	289	347	32	[C19orf10 - chromosome 19 open reading frame 10, DNAJA1 - dnaj (hsp40) homolog, subfamily a, member 1, CDC42 - cell division cycle 42, PIK3R2 - phosphoinositide-3-kinase, regulatory subunit 2 (beta), VAPB - vamp (vesicle-associated membrane protein)-associated protein b and c, ARFGAP1 - adp-ribosylation factor gtpase activating protein 1, EGFR - epidermal growth factor receptor, SFN - stratifin, …
GO:0050801	ion homeostasis	0.000766	0.0334	2.28	5635	128	347	18	[ATP6V1G1 - atpase, h+ transporting, lysosomal 13kda, v1 subunit g1, CCDC47 - coiled-coil domain containing 47, FIS1 - fission 1 (mitochondrial outer membrane) homolog (s. cerevisiae), ATP6V0A1 - atpase, h+ transporting, lysosomal v0 subunit a1, STIM2 - stromal interaction molecule 2, ATP2A2 - atpase, ca++ transporting, cardiac muscle, slow twitch 2, ATP1A1 - atpase, na+/k+ transporting, alpha 1 …
GO:0030833	regulation of actin filament polymerization	0.000771	0.0334	3.25	5635	50	347	10	[CAPZA1 - capping protein (actin filament) muscle z-line, alpha 1, ARPC2 - actin related protein 2/3 complex, subunit 2, 34kda, PFN1 - profilin 1, PRKCD - protein kinase c, delta, RAC1 - ras-related c3 botulinum toxin substrate 1 (rho family, small gtp binding protein rac1), ACTR2 - arp2 actin-related protein 2 homolog (yeast), EPS8 - epidermal growth factor receptor pathway substrate 8, ACTR3 - …
GO:0051050	positive regulation of transport	0.000801	0.0345	2	5635	195	347	24	[FIS1 - fission 1 (mitochondrial outer membrane) homolog (s. cerevisiae), STIM2 - stromal interaction molecule 2, RAB3D - rab3d, member ras oncogene family, AP1G1 - adaptor-related protein complex 1, gamma 1 subunit, PCM1 - pericentriolar material 1, ACTN4 - actinin, alpha 4, HSP90AB1 - heat shock protein 90kda alpha (cytosolic), class b member 1, CDC42 - cell division cycle 42, ITGA2 - integrin,…
GO:0001932	regulation of protein phosphorylation	0.000823	0.0353	1.72	5635	340	347	36	[C19orf10 - chromosome 19 open reading frame 10, DNAJA1 - dnaj (hsp40) homolog, subfamily a, member 1, CDC42 - cell division cycle 42, VAPB - vamp (vesicle-associated membrane protein)-associated protein b and c, SQSTM1 - sequestosome 1, ARFGAP1 - adp-ribosylation factor gtpase activating protein 1, SFN - stratifin, EGFR - epidermal growth factor receptor, DCTN1 - dynactin 1, DNAJC3 - dnaj (hsp40…
GO:0007160	cell-matrix adhesion	0.000841	0.0359	3.82	5635	34	347	8	[RAC1 - ras-related c3 botulinum toxin substrate 1 (rho family, small gtp binding protein rac1), VCL - vinculin, CD44 - cd44 molecule (indian blood group), ITGA6 - integrin, alpha 6, ITGA2 - integrin, alpha 2 (cd49b, alpha 2 subunit of vla-2 receptor), ADAM9 - adam metallopeptidase domain 9, ITGB4 - integrin, beta 4, ILK - integrin-linked kinase]
GO:1901136	carbohydrate derivative catabolic process	0.00086	0.0366	1.69	5635	366	347	38	[HSPA1B - heat shock 70kda protein 1b, EEF2 - eukaryotic translation elongation factor 2, RAN - ran, member ras oncogene family, CCT8 - chaperonin containing tcp1, subunit 8 (theta), CDC42 - cell division cycle 42, EEF1A1 - eukaryotic translation elongation factor 1 alpha 1, RAB35 - rab35, member ras oncogene family, RAB10 - rab10, member ras oncogene family, RAB14 - rab14, member ras oncogene fa…
GO:0009259	ribonucleotide metabolic process	0.000873	0.037	1.67	5635	379	347	39	[HSPA1B - heat shock 70kda protein 1b, EEF2 - eukaryotic translation elongation factor 2, RAN - ran, member ras oncogene family, PAICS - phosphoribosylaminoimidazole carboxylase, phosphoribosylaminoimidazole succinocarboxamide synthetase, CCT8 - chaperonin containing tcp1, subunit 8 (theta), CDC42 - cell division cycle 42, EEF1A1 - eukaryotic translation elongation factor 1 alpha 1, RAB35 - rab35…
GO:0032271	regulation of protein polymerization	0.00092	0.0388	2.98	5635	60	347	11	[CAPZA1 - capping protein (actin filament) muscle z-line, alpha 1, ARPC2 - actin related protein 2/3 complex, subunit 2, 34kda, PFN1 - profilin 1, PRKCD - protein kinase c, delta, RAC1 - ras-related c3 botulinum toxin substrate 1 (rho family, small gtp binding protein rac1), FKBP4 - fk506 binding protein 4, 59kda, ACTR2 - arp2 actin-related protein 2 homolog (yeast), EPS8 - epidermal growth facto…
GO:0045859	regulation of protein kinase activity	0.000922	0.0387	1.82	5635	268	347	30	[C19orf10 - chromosome 19 open reading frame 10, DNAJA1 - dnaj (hsp40) homolog, subfamily a, member 1, CDC42 - cell division cycle 42, VAPB - vamp (vesicle-associated membrane protein)-associated protein b and c, ARFGAP1 - adp-ribosylation factor gtpase activating protein 1, EGFR - epidermal growth factor receptor, SFN - stratifin, DCTN1 - dynactin 1, DNAJC3 - dnaj (hsp40) homolog, subfamily c, m…
GO:0034109	homotypic cell-cell adhesion	0.000958	0.04	4.21	5635	27	347	7	[HSPB1 - heat shock 27kda protein 1, VCL - vinculin, CD44 - cd44 molecule (indian blood group), GNAS - gnas complex locus, RAP2B - rap2b, member of ras oncogene family, ILK - integrin-linked kinase, S100A9 - s100 calcium binding protein a9]
GO:0006094	gluconeogenesis	0.000958	0.0399	4.21	5635	27	347	7	[PGK1 - phosphoglycerate kinase 1, GAPDH - glyceraldehyde-3-phosphate dehydrogenase, TPI1 - triosephosphate isomerase 1, GPI - glucose-6-phosphate isomerase, ALDOA - aldolase a, fructose-bisphosphate, ENO1 - enolase 1, (alpha), ALDOC - aldolase c, fructose-bisphosphate]
GO:0048857	neural nucleus development	0.000958	0.0397	4.21	5635	27	347	7	[BASP1 - brain abundant, membrane attached signal protein 1, LDHA - lactate dehydrogenase a, YWHAH - tyrosine 3-monooxygenase/tryptophan 5-monooxygenase activation protein, eta polypeptide, CDC42 - cell division cycle 42, HSPA5 - heat shock 70kda protein 5 (glucose-regulated protein, 78kda), YWHAQ - tyrosine 3-monooxygenase/tryptophan 5-monooxygenase activation protein, theta polypeptide, YWHAE -…
GO:0048878	chemical homeostasis	0.000961	0.0396	2.01	5635	186	347	23	[ATP6V1G1 - atpase, h+ transporting, lysosomal 13kda, v1 subunit g1, CCDC47 - coiled-coil domain containing 47, FIS1 - fission 1 (mitochondrial outer membrane) homolog (s. cerevisiae), ATP6V0A1 - atpase, h+ transporting, lysosomal v0 subunit a1, STIM2 - stromal interaction molecule 2, ATP2A2 - atpase, ca++ transporting, cardiac muscle, slow twitch 2, ATP1A1 - atpase, na+/k+ transporting, alpha 1 …
GO:0034330	cell junction organization	0.000964	0.0396	2.55	5635	89	347	14	[PKP3 - plakophilin 3, ACTN4 - actinin, alpha 4, CDC42 - cell division cycle 42, DSG1 - desmoglein 1, JUP - junction plakoglobin, RHOC - ras homolog family member c, DSP - desmoplakin, RAC1 - ras-related c3 botulinum toxin substrate 1 (rho family, small gtp binding protein rac1), VCL - vinculin, LAMA3 - laminin, alpha 3, ITGA6 - integrin, alpha 6, ILK - integrin-linked kinase, ITGB4 - integrin, b…
GO:0015682	ferric iron transport	0.000967	0.0395	4.87	5635	20	347	6	[ATP6V1G1 - atpase, h+ transporting, lysosomal 13kda, v1 subunit g1, RAB11B - rab11b, member ras oncogene family, ATP6V0A1 - atpase, h+ transporting, lysosomal v0 subunit a1, ATP6V0D1 - atpase, h+ transporting, lysosomal 38kda, v0 subunit d1, TFRC - transferrin receptor (p90, cd71), CLTC - clathrin, heavy chain (hc)]
GO:0033572	transferrin transport	0.000967	0.0393	4.87	5635	20	347	6	[ATP6V1G1 - atpase, h+ transporting, lysosomal 13kda, v1 subunit g1, RAB11B - rab11b, member ras oncogene family, ATP6V0A1 - atpase, h+ transporting, lysosomal v0 subunit a1, ATP6V0D1 - atpase, h+ transporting, lysosomal 38kda, v0 subunit d1, TFRC - transferrin receptor (p90, cd71), CLTC - clathrin, heavy chain (hc)]
GO:0072512	trivalent inorganic cation transport	0.000967	0.0392	4.87	5635	20	347	6	[ATP6V1G1 - atpase, h+ transporting, lysosomal 13kda, v1 subunit g1, RAB11B - rab11b, member ras oncogene family, ATP6V0A1 - atpase, h+ transporting, lysosomal v0 subunit a1, ATP6V0D1 - atpase, h+ transporting, lysosomal 38kda, v0 subunit d1, TFRC - transferrin receptor (p90, cd71), CLTC - clathrin, heavy chain (hc)]
